# Supplementary material for: Targeting a disintegrin and metalloprotease (ADAM) 17-CD122 axis enhances CD8+ T cell effector differentiation and anti-tumor immunity
Source: Signal Transduct Target Ther. 2024 Jun 26;9:152. doi: 10.1038/s41392-024-01873-6 (PMC11199508; doi:10.1038/s41392-024-01873-6)
Supplement: Supplementary file 4 — Dataset 2 [file 41392_2024_1873_MOESM4_ESM.xlsx]

## Sheet: TE vs TN UP
	TE vs TN upregulated genes by RNA-seq
	Gene ID	Gene name	Symbol	Regulated Type
	ENSMUSG00000058626	calpain 11	Capn11	up
	ENSMUSG00000042379	endothelial cell-specific molecule 1	Esm1	up
	ENSMUSG00000056656	apolipoprotein L 8	Apol8	up
	ENSMUSG00000078926	cell division cycle 20B	Cdc20b	up
	ENSMUSG00000045087	sphingosine-1-phosphate receptor 5	S1pr5	up
	ENSMUSG00000051855	mesoderm specific transcript	Mest	up
	ENSMUSG00000046733	G protein-coupled receptor, family C, group 5, member A	Gprc5a	up
	ENSMUSG00000023132	granzyme A	Gzma	up
	ENSMUSG00000021760	glutathione peroxidase 8 (putative)	Gpx8	up
	ENSMUSG00000030114	killer cell lectin-like receptor subfamily G, member 1	Klrg1	up
	ENSMUSG00000055170	interferon gamma	Ifng	up
	ENSMUSG00000102051	lymphocyte antigen 6 complex, locus A2	Ly6a2	up
	ENSMUSG00000040340	testis expressed 45	Tex45	up
	ENSMUSG00000042417	cyclin O	Ccno	up
	ENSMUSG00000026994	polypeptide N-acetylgalactosaminyltransferase 3	Galnt3	up
	ENSMUSG00000031397	transketolase-like 1	Tktl1	up
	ENSMUSG00000003555	cytochrome P450, family 17, subfamily a, polypeptide 1	Cyp17a1	up
	ENSMUSG00000061451	transmembrane protein 151A	Tmem151a	up
	ENSMUSG00000075153	olfactory receptor family 5 subfamily W member 12	Or5w12	up
	ENSMUSG00000015437	granzyme B	Gzmb	up
	ENSMUSG00000022580	rhophilin, Rho GTPase binding protein 1	Rhpn1	up
	ENSMUSG00000035042	chemokine (C-C motif) ligand 5	Ccl5	up
	ENSMUSG00000030103	basic helix-loop-helix family, member e40	Bhlhe40	up
	ENSMUSG00000020059	synaptonemal complex protein 3	Sycp3	up
	ENSMUSG00000030167	killer cell lectin-like receptor subfamily C, member 1	Klrc1	up
	ENSMUSG00000029861	family with sequence similarity 131, member B	Fam131b	up
	ENSMUSG00000038453	SRC kinase signaling inhibitor 1	Srcin1	up
	ENSMUSG00000042385	granzyme K	Gzmk	up
	ENSMUSG00000116560	predicted gene 2808	Gm2808	up
	ENSMUSG00000032262	elongation of very long chain fatty acids (FEN1/Elo2, SUR4/Elo3, yeast)-like 4	Elovl4	up
	ENSMUSG00000054046	kallikrein related-peptidase 13	Klk13	up
	ENSMUSG00000031760	metallothionein 3	Mt3	up
	ENSMUSG00000043857	mannoside acetylglucosaminyltransferase 5, isoenzyme B	Mgat5b	up
	ENSMUSG00000031377	BMX non-receptor tyrosine kinase	Bmx	up
	ENSMUSG00000052336	chemokine (C-X3-C motif) receptor 1	Cx3cr1	up
	ENSMUSG00000051359	neurocalcin delta	Ncald	up
	ENSMUSG00000105993	TEX13 family member D	Tex13d	up
	ENSMUSG00000029658	WD40 repeat domain 95	Wdr95	up
	ENSMUSG00000027556	carbonic anhydrase 1	Car1	up
	ENSMUSG00000032492	parathyroid hormone 1 receptor	Pth1r	up
	ENSMUSG00000116812	tubby like protein 4 pseudogene	Gm2792	up
	ENSMUSG00000112471	ribosomal protein, large, P0 pseudogene	Gm5779	up
	ENSMUSG00000026068	interleukin 18 receptor accessory protein	Il18rap	up
	ENSMUSG00000030789	integrin alpha X	Itgax	up
	ENSMUSG00000018925	HEAT repeat containing 9	Heatr9	up
	ENSMUSG00000032380	death-associated protein kinase 2	Dapk2	up
	ENSMUSG00000059891	testis-specific serine kinase substrate	Tsks	up
	ENSMUSG00000051146	calcium/calmodulin-dependent protein kinase II inhibitor 2	Camk2n2	up
	ENSMUSG00000032064	DIX domain containing 1	Dixdc1	up
	ENSMUSG00000097937	glyceraldehyde-3-phosphate dehydrogenase pseudogene	Gm6967	up
	ENSMUSG00000000817	Fas ligand (TNF superfamily, member 6)	Fasl	up
	ENSMUSG00000095026	predicted gene 3336	Gm3336	up
	ENSMUSG00000030149	killer cell lectin-like receptor subfamily K, member 1	Klrk1	up
	ENSMUSG00000048385	scratch family zinc finger 1	Scrt1	up
	ENSMUSG00000037279	ovo like zinc finger 2	Ovol2	up
	ENSMUSG00000047821	tripartite motif-containing 16	Trim16	up
	ENSMUSG00000030450	oculocutaneous albinism II	Oca2	up
	ENSMUSG00000106289	T cell receptor alpha variable 23	Trav23	up
	ENSMUSG00000052736	killer cell lectin-like receptor subfamily C, member 2	Klrc2	up
	ENSMUSG00000051839	glycophorin A	Gypa	up
	ENSMUSG00000006574	solute carrier family 4 (anion exchanger), member 1	Slc4a1	up
	ENSMUSG00000019851	PERP, TP53 apoptosis effector	Perp	up
	ENSMUSG00000018862	otopetrin 3	Otop3	up
	ENSMUSG00000006931	prolyl 3-hydroxylase family member 4 (non-enzymatic)	P3h4	up
	ENSMUSG00000079243	xin actin-binding repeat containing 1	Xirp1	up
	ENSMUSG00000105823	T cell receptor delta variable 3	Trdv3	up
	ENSMUSG00000115764	poly(A) binding protein, cytoplasmic 2 pseudogene	Gm18811	up
	ENSMUSG00000047591	v-maf musculoaponeurotic fibrosarcoma oncogene family, protein A (avian)	Mafa	up
	ENSMUSG00000018930	chemokine (C-C motif) ligand 4	Ccl4	up
	ENSMUSG00000033213	expressed sequence AA467197	AA467197	up
	ENSMUSG00000026826	nuclear receptor subfamily 4, group A, member 2	Nr4a2	up
	ENSMUSG00000076883	T cell receptor alpha joining 48	Traj48	up
	ENSMUSG00000030000	adducin 2 (beta)	Add2	up
	ENSMUSG00000028885	sphingomyelin phosphodiesterase, acid-like 3B	Smpdl3b	up
	ENSMUSG00000063851	ring finger protein 183	Rnf183	up
	ENSMUSG00000061488	ribosomal protein L27A, pseudogene 1	Rpl27a-ps1	up
	ENSMUSG00000003545	FBJ osteosarcoma oncogene B	Fosb	up
	ENSMUSG00000018341	interleukin 12 receptor, beta 2	Il12rb2	up
	ENSMUSG00000042284	integrin alpha 1	Itga1	up
	ENSMUSG00000030247	potassium inwardly-rectifying channel, subfamily J, member 8	Kcnj8	up
	ENSMUSG00000001555	FK506 binding protein 10	Fkbp10	up
	ENSMUSG00000000982	chemokine (C-C motif) ligand 3	Ccl3	up
	ENSMUSG00000019850	tumor necrosis factor, alpha-induced protein 3	Tnfaip3	up
	ENSMUSG00000075394	homeobox C4	Hoxc4	up
	ENSMUSG00000030208	epithelial membrane protein 1	Emp1	up
	ENSMUSG00000046709	mitogen-activated protein kinase 10	Mapk10	up
	ENSMUSG00000006711	RIKEN cDNA D130043K22 gene	D130043K22Rik	up
	ENSMUSG00000022803	popeye domain containing 2	Popdc2	up
	ENSMUSG00000034765	dual specificity phosphatase 5	Dusp5	up
	ENSMUSG00000010505	myelin transcription factor 1	Myt1	up
	ENSMUSG00000040694	apolipoprotein B mRNA editing enzyme, catalytic polypeptide 2	Apobec2	up
	ENSMUSG00000032839	transient receptor potential cation channel, subfamily C, member 1	Trpc1	up
	ENSMUSG00000038146	notch 3	Notch3	up
	ENSMUSG00000047344	LanC lantibiotic synthetase component C-like 3 (bacterial)	Lancl3	up
	ENSMUSG00000069814	coiled-coil domain containing 92B	Ccdc92b	up
	ENSMUSG00000032507	F-box and leucine-rich repeat protein 2	Fbxl2	up
	ENSMUSG00000029343	crystallin, beta B1	Crybb1	up
	ENSMUSG00000076875	T cell receptor alpha joining 58	Traj58	up
	ENSMUSG00000076870	T cell receptor delta joining 1	Trdj1	up
	ENSMUSG00000029641	RAS-like, family 11, member A	Rasl11a	up
	ENSMUSG00000079481	NHS-like 2	Nhsl2	up
	ENSMUSG00000056476	mediator complex subunit 12-like	Med12l	up
	ENSMUSG00000051029	serine (or cysteine) peptidase inhibitor, clade B, member 1b	Serpinb1b	up
	ENSMUSG00000063240	olfactory receptor family 2 subfamily N member 1B	Or2n1b	up
	ENSMUSG00000116921	fibrillarin pseudogene	Gm17879	up
	ENSMUSG00000056682	RIKEN cDNA 4930465K10 gene	4930465K10Rik	up
	ENSMUSG00000025608	podocalyxin-like	Podxl	up
	ENSMUSG00000031373	carbonic anhydrase 5b, mitochondrial	Car5b	up
	ENSMUSG00000022388	tubulin tyrosine ligase-like family, member 8	Ttll8	up
	ENSMUSG00000008136	four and a half LIM domains 2	Fhl2	up
	ENSMUSG00000062312	erb-b2 receptor tyrosine kinase 2	Erbb2	up
	ENSMUSG00000102918	protocadherin gamma subfamily C, 3	Pcdhgc3	up
	ENSMUSG00000027420	beaded filament structural protein 1, in lens-CP94	Bfsp1	up
	ENSMUSG00000055027	SET and MYND domain containing 1	Smyd1	up
	ENSMUSG00000025480	synaptonemal complex central element protein 1	Syce1	up
	ENSMUSG00000048388	family with sequence similarity 171, member B	Fam171b	up
	ENSMUSG00000015981	serine/threonine kinase 32C	Stk32c	up
	ENSMUSG00000030786	integrin alpha M	Itgam	up
	ENSMUSG00000067591	killer cell lectin-like receptor, subfamily A, member 3	Klra3	up
	ENSMUSG00000024424	tetratricopeptide repeat domain 39C	Ttc39c	up
	ENSMUSG00000043460	leucine rich repeat and fibronectin type III, extracellular 2	Elfn2	up
	ENSMUSG00000044447	dedicator of cytokinesis 5	Dock5	up
	ENSMUSG00000069833	AHNAK nucleoprotein (desmoyokin)	Ahnak	up
	ENSMUSG00000050241	killer cell lectin-like receptor family E member 1	Klre1	up
	ENSMUSG00000035085	RIKEN cDNA 1700020L24 gene	1700020L24Rik	up
	ENSMUSG00000033027	killer cell lectin-like receptor subfamily C, member 3	Klrc3	up
	ENSMUSG00000038807	RAP1 GTPase activating protein 2	Rap1gap2	up
	ENSMUSG00000026872	zinc finger E-box binding homeobox 2	Zeb2	up
	ENSMUSG00000001444	T-box 21	Tbx21	up
	ENSMUSG00000032238	RAR-related orphan receptor alpha	Rora	up
	ENSMUSG00000044258	cytotoxic T lymphocyte-associated protein 2 alpha	Ctla2a	up
	ENSMUSG00000095574	T cell receptor beta, variable 12-1	Trbv12-1	up
	ENSMUSG00000062272	olfactory receptor family 10 subfamily AG member 59	Or10ag59	up
	ENSMUSG00000042116	von Willebrand factor A domain containing 1	Vwa1	up
	ENSMUSG00000038375	transformation related protein 53 inducible nuclear protein 2	Trp53inp2	up
	ENSMUSG00000035735	diacylglycerol lipase, alpha	Dagla	up
	ENSMUSG00000037129	transmembrane protease, serine 13	Tmprss13	up
	ENSMUSG00000029822	oxysterol binding protein-like 3	Osbpl3	up
	ENSMUSG00000050028	olfactory receptor family 11 subfamily H member 6	Or11h6	up
	ENSMUSG00000019558	solute carrier family 6 (neurotransmitter transporter, creatine), member 8	Slc6a8	up
	ENSMUSG00000046447	calcium/calmodulin-dependent protein kinase II inhibitor 1	Camk2n1	up
	ENSMUSG00000038517	TBK1 binding protein 1	Tbkbp1	up
	ENSMUSG00000032204	aquaporin 9	Aqp9	up
	ENSMUSG00000075297	histocompatibility 60b	H60b	up
	ENSMUSG00000027596	nonagouti	a	up
	ENSMUSG00000039021	tetratricopeptide repeat domain 16	Ttc16	up
	ENSMUSG00000059623	olfactory receptor family 7 subfamily D member 9	Or7d9	up
	ENSMUSG00000016526	dual-specificity tyrosine-(Y)-phosphorylation regulated kinase 3	Dyrk3	up
	ENSMUSG00000036834	phospholipase C, eta 1	Plch1	up
	ENSMUSG00000048807	solute carrier family 35, member E4	Slc35e4	up
	ENSMUSG00000021675	coagulation factor II (thrombin) receptor-like 2	F2rl2	up
	ENSMUSG00000054940	olfactory receptor family 2 subfamily J member 3	Or2j3	up
	ENSMUSG00000032135	melanoma cell adhesion molecule	Mcam	up
	ENSMUSG00000042190	chemokine-like receptor 1	Cmklr1	up
	ENSMUSG00000024190	dual specificity phosphatase 1	Dusp1	up
	ENSMUSG00000058513	olfactory receptor family 6 subfamily C member 211	Or6c211	up
	ENSMUSG00000079227	chemokine (C-C motif) receptor 5	Ccr5	up
	ENSMUSG00000050777	transmembrane protein 37	Tmem37	up
	ENSMUSG00000025809	integrin beta 1 (fibronectin receptor beta)	Itgb1	up
	ENSMUSG00000114755	galanin receptor 3	Galr3	up
	ENSMUSG00000030688	START domain containing 10	Stard10	up
	ENSMUSG00000023036	protocadherin gamma subfamily C, 4	Pcdhgc4	up
	ENSMUSG00000007021	synaptogyrin 3	Syngr3	up
	ENSMUSG00000034898	filamin A interacting protein 1	Filip1	up
	ENSMUSG00000031762	metallothionein 2	Mt2	up
	ENSMUSG00000053581	zinc finger, AN1-type domain 2A	Zfand2a	up
	ENSMUSG00000027954	ephrin A1	Efna1	up
	ENSMUSG00000021803	cadherin-related family member 1	Cdhr1	up
	ENSMUSG00000001025	S100 calcium binding protein A6 (calcyclin)	S100a6	up
	ENSMUSG00000068220	lectin, galactose binding, soluble 1	Lgals1	up
	ENSMUSG00000037887	dual specificity phosphatase 8	Dusp8	up
	ENSMUSG00000095658	vomeronasal 2, receptor 130	Vmn2r130	up
	ENSMUSG00000022178	ajuba LIM protein	Ajuba	up
	ENSMUSG00000087651	RIKEN cDNA 1500009L16 gene	1500009L16Rik	up
	ENSMUSG00000023243	potassium channel, subfamily K, member 5	Kcnk5	up
	ENSMUSG00000038973	claudin domain containing 2	Cldnd2	up
	ENSMUSG00000042567	NIMA (never in mitosis gene a)- related kinase 10	Nek10	up
	ENSMUSG00000039153	runt related transcription factor 2	Runx2	up
	ENSMUSG00000048332	lipoma HMGIC fusion partner	Lhfp	up
	ENSMUSG00000001020	S100 calcium binding protein A4	S100a4	up
	ENSMUSG00000042306	S100 calcium binding protein A14	S100a14	up
	ENSMUSG00000076874	T cell receptor alpha joining 59	Traj59	up
	ENSMUSG00000028392	B-box and SPRY domain containing	Bspry	up
	ENSMUSG00000038777	sema domain, transmembrane domain (TM), and cytoplasmic domain, (semaphorin) 6C	Sema6c	up
	ENSMUSG00000051335	glucose-fructose oxidoreductase domain containing 1	Gfod1	up
	ENSMUSG00000003559	arsenite methyltransferase	As3mt	up
	ENSMUSG00000021250	FBJ osteosarcoma oncogene	Fos	up
	ENSMUSG00000020331	hyperpolarization-activated, cyclic nucleotide-gated K+ 2	Hcn2	up
	ENSMUSG00000050304	solute carrier family 25 (mitochondrial carrier, ornithine transporter) member 2	Slc25a2	up
	ENSMUSG00000020399	hepatitis A virus cellular receptor 2	Havcr2	up
	ENSMUSG00000030616	synaptotagmin-like 2	Sytl2	up
	ENSMUSG00000026478	laminin, gamma 1	Lamc1	up
	ENSMUSG00000032640	chondroitin sulfate synthase 1	Chsy1	up
	ENSMUSG00000034936	ADP-ribosylation factor-like 4D	Arl4d	up
	ENSMUSG00000075102	olfactory receptor family 4 subfamily C member 116	Or4c116	up
	ENSMUSG00000019122	chemokine (C-C motif) ligand 9	Ccl9	up
	ENSMUSG00000030325	killer cell lectin-like receptor subfamily B member 1C	Klrb1c	up
	ENSMUSG00000050473	solute carrier family 35, member D3	Slc35d3	up
	ENSMUSG00000074874	cytotoxic T lymphocyte-associated protein 2 beta	Ctla2b	up
	ENSMUSG00000070604	V-set and immunoglobulin domain containing 10 like	Vsig10l	up
	ENSMUSG00000030110	ret proto-oncogene	Ret	up
	ENSMUSG00000090877	heat shock protein 1B	Hspa1b	up
	ENSMUSG00000049612	oligodendrocyte myelin glycoprotein	Omg	up
	ENSMUSG00000020205	pleckstrin homology like domain, family A, member 1	Phlda1	up
	ENSMUSG00000009628	testis expressed gene 15	Tex15	up
	ENSMUSG00000024232	BMP and activin membrane-bound inhibitor	Bambi	up
	ENSMUSG00000041831	synaptotagmin-like 3	Sytl3	up
	ENSMUSG00000049493	plastin 1 (I-isoform)	Pls1	up
	ENSMUSG00000074170	pleckstrin homology domain containing, family F (with FYVE domain) member 1	Plekhf1	up
	ENSMUSG00000095187	olfactory receptor family 2 subfamily Y member 11	Or2y11	up
	ENSMUSG00000036560	leucine-rich repeat LGI family, member 4	Lgi4	up
	ENSMUSG00000090574	T cell receptor alpha joining 61	Traj61	up
	ENSMUSG00000042331	sperm antigen with calponin homology and coiled-coil domains 1	Specc1	up
	ENSMUSG00000018648	dual specificity phosphatase 14	Dusp14	up
	ENSMUSG00000112023	leukocyte immunoglobulin-like receptor, subfamily B, member 4B	Lilrb4b	up
	ENSMUSG00000040596	pogo transposable element with KRAB domain	Pogk	up
	ENSMUSG00000045777	interferon induced transmembrane protein 10	Ifitm10	up
	ENSMUSG00000027257	protein kinase C and casein kinase substrate in neurons 3	Pacsin3	up
	ENSMUSG00000038151	PR domain containing 1, with ZNF domain	Prdm1	up
	ENSMUSG00000049103	chemokine (C-C motif) receptor 2	Ccr2	up
	ENSMUSG00000051615	RAS related protein 2a	Rap2a	up
	ENSMUSG00000039959	huntingtin interacting protein 1	Hip1	up
	ENSMUSG00000014609	cholinergic receptor, nicotinic, epsilon polypeptide	Chrne	up
	ENSMUSG00000047507	BAI1-associated protein 3	Baiap3	up
	ENSMUSG00000061852	Sp100 pseudogene	Gm53056	up
	ENSMUSG00000023045	sterol O-acyltransferase 2	Soat2	up
	ENSMUSG00000022146	oncostatin M receptor	Osmr	up
	ENSMUSG00000040488	latent transforming growth factor beta binding protein 4	Ltbp4	up
	ENSMUSG00000042804	G protein-coupled receptor 153	Gpr153	up
	ENSMUSG00000024659	annexin A1	Anxa1	up
	ENSMUSG00000028214	GTP binding protein (gene overexpressed in skeletal muscle)	Gem	up
	ENSMUSG00000026211	obscurin-like 1	Obsl1	up
	ENSMUSG00000056749	nuclear factor, interleukin 3, regulated	Nfil3	up
	ENSMUSG00000034792	guanine nucleotide binding protein, alpha 15	Gna15	up
	ENSMUSG00000090782	T cell receptor alpha joining 60	Traj60	up
	ENSMUSG00000060568	family with sequence similarity 78, member B	Fam78b	up
	ENSMUSG00000029135	fos-like antigen 2	Fosl2	up
	ENSMUSG00000037661	G protein-coupled receptor 160	Gpr160	up
	ENSMUSG00000046876	ataxin 1	Atxn1	up
	ENSMUSG00000038059	small integral membrane protein 3	Smim3	up
	ENSMUSG00000006310	zinc finger and BTB domain containing 32	Zbtb32	up
	ENSMUSG00000024521	phorbol-12-myristate-13-acetate-induced protein 1	Pmaip1	up
	ENSMUSG00000042213	zinc finger, AN1-type domain 4	Zfand4	up
	ENSMUSG00000028967	ERBB receptor feedback inhibitor 1	Errfi1	up
	ENSMUSG00000034731	diacylglycerol kinase, eta	Dgkh	up
	ENSMUSG00000083012	family with sequence similarity 220, member A	Fam220a	up
	ENSMUSG00000083012	salivary gland specific protein SAGSIN1	Sagsin1	up
	ENSMUSG00000026358	regulator of G-protein signaling 1	Rgs1	up
	ENSMUSG00000026770	interleukin 2 receptor, alpha chain	Il2ra	up
	ENSMUSG00000045291	RIKEN cDNA E330021D16 gene	E330021D16Rik	up
	ENSMUSG00000024300	myosin IF	Myo1f	up
	ENSMUSG00000034265	zinc finger, DHHC domain containing 14	Zdhhc14	up
	ENSMUSG00000095854	T-cell receptor alpha variable region 14D-1	Trav14d-1	up
	ENSMUSG00000071552	T cell immunoreceptor with Ig and ITIM domains	Tigit	up
	ENSMUSG00000047604	frequently rearranged in advanced T cell lymphomas 2	Frat2	up
	ENSMUSG00000020120	pleckstrin	Plek	up
	ENSMUSG00000076483	T cell receptor beta joining 1-1	Trbj1-1	up
	ENSMUSG00000054206	granzyme M (lymphocyte met-ase 1)	Gzmm	up
	ENSMUSG00000020178	adenosine A2a receptor	Adora2a	up
	ENSMUSG00000040435	protein phosphatase 1, regulatory subunit 15A	Ppp1r15a	up
	ENSMUSG00000102543	protocadherin gamma subfamily C, 5	Pcdhgc5	up
	ENSMUSG00000002249	TEA domain family member 3	Tead3	up
	ENSMUSG00000079103	transglutaminase 7	Tgm7	up
	ENSMUSG00000062376	BLOC-1 related complex subunit 7	Borcs7	up
	ENSMUSG00000037617	sperm associated antigen 1	Spag1	up
	ENSMUSG00000030329	PILR alpha associated neural protein	Pianp	up
	ENSMUSG00000020092	phosphatase domain containing, paladin 1	Pald1	up
	ENSMUSG00000025784	C-type lectin domain family 3, member b	Clec3b	up
	ENSMUSG00000033024	killer cell lectin-like receptor subfamily A, member 9	Klra9	up
	ENSMUSG00000055210	forkhead box D2	Foxd2	up
	ENSMUSG00000042766	tripartite motif-containing 46	Trim46	up
	ENSMUSG00000016624	PHD finger protein 21B	Phf21b	up
	ENSMUSG00000036091	hyaluronoglucosaminidase 3	Hyal3	up
	ENSMUSG00000029814	insulin-like growth factor 2 mRNA binding protein 3	Igf2bp3	up
	ENSMUSG00000038179	SLAM family member 7	Slamf7	up
	ENSMUSG00000044177	WAP, follistatin/kazal, immunoglobulin, kunitz and netrin domain containing 2	Wfikkn2	up
	ENSMUSG00000042743	small glutamine-rich tetratricopeptide repeat (TPR)-containing, beta	Sgtb	up
	ENSMUSG00000020593	lipin 1	Lpin1	up
	ENSMUSG00000039813	TBC1 domain family, member 2	Tbc1d2	up
	ENSMUSG00000028988	catenin beta interacting protein 1	Ctnnbip1	up
	ENSMUSG00000020325	follistatin-like 3	Fstl3	up
	ENSMUSG00000076866	T cell receptor delta variable 2-2	Trdv2-2	up
	ENSMUSG00000045991	one cut domain, family member 2	Onecut2	up
	ENSMUSG00000055865	TAFA chemokine like family member 3	Tafa3	up
	ENSMUSG00000047586	non-specific cytotoxic cell receptor protein 1 homolog (zebrafish)	Nccrp1	up
	ENSMUSG00000027009	integrin alpha 4	Itga4	up
	ENSMUSG00000021575	aryl-hydrocarbon receptor repressor	Ahrr	up
	ENSMUSG00000031765	metallothionein 1	Mt1	up
	ENSMUSG00000054966	lamin tail domain containing 1	Lmntd1	up
	ENSMUSG00000020644	inhibitor of DNA binding 2	Id2	up
	ENSMUSG00000059901	a disintegrin-like and metallopeptidase (reprolysin type) with thrombospondin type 1 motif, 14	Adamts14	up
	ENSMUSG00000049907	RAS-like, family 11, member B	Rasl11b	up
	ENSMUSG00000021403	serine (or cysteine) peptidase inhibitor, clade B, member 9b	Serpinb9b	up
	ENSMUSG00000050377	interleukin 31 receptor A	Il31ra	up
	ENSMUSG00000072721	killer cell lectin-like receptor subfamily A, member 14, pseudogene	Klra14-ps	up
	ENSMUSG00000024059	CAP-GLY domain containing linker protein family, member 4	Clip4	up
	ENSMUSG00000024014	proviral integration site 1	Pim1	up
	ENSMUSG00000047751	undifferentiated embryonic cell transcription factor 1	Utf1	up
	ENSMUSG00000020653	Kruppel-like factor 11	Klf11	up
	ENSMUSG00000000078	Kruppel-like factor 6	Klf6	up
	ENSMUSG00000027858	tetraspanin 2	Tspan2	up
	ENSMUSG00000070780	RNA binding motif protein 47	Rbm47	up
	ENSMUSG00000044454	olfactory receptor family 7 subfamily D member 11	Or7d11	up
	ENSMUSG00000020099	unc-5 netrin receptor B	Unc5b	up
	ENSMUSG00000056220	phospholipase A2, group IVA (cytosolic, calcium-dependent)	Pla2g4a	up
	ENSMUSG00000031028	tubby bipartite transcription factor	Tub	up
	ENSMUSG00000024430	calcium-binding tyrosine-(Y)-phosphorylation regulated (fibrousheathin 2)	Cabyr	up
	ENSMUSG00000028246	failed axon connections homolog	Faxc	up
	ENSMUSG00000039934	gamma-secretase activating protein	Gsap	up
	ENSMUSG00000051354	sterile alpha motif domain containing 3	Samd3	up
	ENSMUSG00000026384	protein tyrosine phosphatase, non-receptor type 4	Ptpn4	up
	ENSMUSG00000064141	zinc finger protein 69	Zfp69	up
	ENSMUSG00000026347	transmembrane protein 163	Tmem163	up
	ENSMUSG00000109528	olfactory receptor family 4 subfamily F member 15	Or4f15	up
	ENSMUSG00000014303	GLIS family zinc finger 2	Glis2	up
	ENSMUSG00000038963	solute carrier organic anion transporter family, member 4a1	Slco4a1	up
	ENSMUSG00000076863	T cell receptor alpha variable 21-DV12	Trav21-dv12	up
	ENSMUSG00000031787	katanin p80 (WD40-containing) subunit B 1	Katnb1	up
	ENSMUSG00000052837	jun B proto-oncogene	Junb	up
	ENSMUSG00000076871	T cell receptor delta joining 2	Trdj2	up
	ENSMUSG00000027456	syndecan binding protein (syntenin) 2	Sdcbp2	up
	ENSMUSG00000050953	gap junction protein, alpha 1	Gja1	up
	ENSMUSG00000039209	ribosomal protein L39-like	Rpl39l	up
	ENSMUSG00000059325	HOP homeobox	Hopx	up
	ENSMUSG00000022440	C1q and tumor necrosis factor related protein 6	C1qtnf6	up
	ENSMUSG00000043873	chitinase-like 5	Chil5	up
	ENSMUSG00000044320	RIKEN cDNA 1700001O22 gene	1700001O22Rik	up
	ENSMUSG00000050335	lectin, galactose binding, soluble 3	Lgals3	up
	ENSMUSG00000091971	heat shock protein 1A	Hspa1a	up
	ENSMUSG00000048120	ectonucleoside triphosphate diphosphohydrolase 1	Entpd1	up
	ENSMUSG00000025202	stearoyl-coenzyme A desaturase 3	Scd3	up
	ENSMUSG00000025810	neuropilin 1	Nrp1	up
	ENSMUSG00000024066	xanthine dehydrogenase	Xdh	up
	ENSMUSG00000052485	transmembrane protein 171	Tmem171	up
	ENSMUSG00000109864	EP300 interacting inhibitor of differentiation 3	Eid3	up
	ENSMUSG00000053641	DENN/MADD domain containing 4A	Dennd4a	up
	ENSMUSG00000050989	selenoprotein N	Selenon	up
	ENSMUSG00000052684	jun proto-oncogene	Jun	up
	ENSMUSG00000032402	SMAD family member 3	Smad3	up
	ENSMUSG00000060002	choline phosphotransferase 1	Chpt1	up
	ENSMUSG00000048602	microrchidia 2B	Morc2b	up
	ENSMUSG00000014846	tubulin polymerization-promoting protein family member 3	Tppp3	up
	ENSMUSG00000014905	DnaJ heat shock protein family (Hsp40) member B9	Dnajb9	up
	ENSMUSG00000022723	beta-gamma crystallin domain containing 3	Crybg3	up
	ENSMUSG00000032666	RIKEN cDNA 1700025G04 gene	1700025G04Rik	up
	ENSMUSG00000020009	interferon gamma receptor 1	Ifngr1	up
	ENSMUSG00000048376	coagulation factor II (thrombin) receptor	F2r	up
	ENSMUSG00000076864	T cell receptor delta variable 1	Trdv1	up
	ENSMUSG00000047777	PHD finger protein 13	Phf13	up
	ENSMUSG00000028937	acyl-CoA thioesterase 7	Acot7	up
	ENSMUSG00000054619	methyltransferase like 7A1	Mettl7a1	up
	ENSMUSG00000026070	interleukin 18 receptor 1	Il18r1	up
	ENSMUSG00000027227	sorbitol dehydrogenase	Sord	up
	ENSMUSG00000026014	Ras association (RalGDS/AF-6) and pleckstrin homology domains 1	Raph1	up
	ENSMUSG00000036452	Rho GTPase activating protein 26	Arhgap26	up
	ENSMUSG00000045817	zinc finger protein 36, C3H type-like 2	Zfp36l2	up
	ENSMUSG00000004612	natural killer cell group 7 sequence	Nkg7	up
	ENSMUSG00000043953	chemokine (C-C motif) receptor-like 2	Ccrl2	up
	ENSMUSG00000039470	zinc finger, DHHC domain containing 2	Zdhhc2	up
	ENSMUSG00000018537	polycomb group ring finger 2	Pcgf2	up
	ENSMUSG00000006313	uroplakin 1A	Upk1a	up
	ENSMUSG00000025930	musculin	Msc	up
	ENSMUSG00000020893	period circadian clock 1	Per1	up
	ENSMUSG00000035863	paralemmin	Palm	up
	ENSMUSG00000039891	taxilin beta	Txlnb	up
	ENSMUSG00000055541	leukocyte-associated Ig-like receptor 1	Lair1	up
	ENSMUSG00000034612	carbohydrate sulfotransferase 11	Chst11	up
	ENSMUSG00000029419	apical junction component 1	Ajm1	up
	ENSMUSG00000022311	CUB and Sushi multiple domains 3	Csmd3	up
	ENSMUSG00000075143	olfactory receptor family 5 subfamily L member 14	Or5l14	up
	ENSMUSG00000045005	frizzled class receptor 5	Fzd5	up
	ENSMUSG00000029410	protein phosphatase, EF hand calcium-binding domain 2	Ppef2	up
	ENSMUSG00000040495	cholinergic receptor, muscarinic 4	Chrm4	up
	ENSMUSG00000039787	cerebral endothelial cell adhesion molecule	Cercam	up
	ENSMUSG00000027654	family with sequence similarity 83, member D	Fam83d	up
	ENSMUSG00000022747	ST3 beta-galactoside alpha-2,3-sialyltransferase 6	St3gal6	up
	ENSMUSG00000040322	solute carrier family 25 (mitochondrial carrier, phosphate carrier), member 24	Slc25a24	up
	ENSMUSG00000033470	cysteinyl leukotriene receptor 2	Cysltr2	up
	ENSMUSG00000054889	desmoplakin	Dsp	up
	ENSMUSG00000014932	YES proto-oncogene 1, Src family tyrosine kinase	Yes1	up
	ENSMUSG00000067235	histocompatibility 2, Q region locus 10	H2-Q10	up
	ENSMUSG00000071112	spexin hormone	Spx	up
	ENSMUSG00000042842	serine (or cysteine) peptidase inhibitor, clade B, member 6b	Serpinb6b	up
	ENSMUSG00000052632	ArfGAP with SH3 domain, ankyrin repeat and PH domain 2	Asap2	up
	ENSMUSG00000046790	olfactory receptor family 13 subfamily P member 3	Or13p3	up
	ENSMUSG00000020715	endoplasmic reticulum (ER) to nucleus signalling 1	Ern1	up
	ENSMUSG00000030189	Y box protein 3	Ybx3	up
	ENSMUSG00000030792	dickkopf-like 1	Dkkl1	up
	ENSMUSG00000071192	WAP, FS, Ig, KU, and NTR-containing protein 1	Wfikkn1	up
	ENSMUSG00000034573	protein tyrosine phosphatase, non-receptor type 13	Ptpn13	up
	ENSMUSG00000031383	dual specificity phosphatase 9	Dusp9	up
	ENSMUSG00000050957	insulin-like 6	Insl6	up
	ENSMUSG00000030730	ATPase, Ca++ transporting, cardiac muscle, fast twitch 1	Atp2a1	up
	ENSMUSG00000062248	CDC28 protein kinase regulatory subunit 2	Cks2	up
	ENSMUSG00000042751	nicotinamide nucleotide adenylyltransferase 2	Nmnat2	up
	ENSMUSG00000001227	sema domain, transmembrane domain (TM), and cytoplasmic domain, (semaphorin) 6B	Sema6b	up
	ENSMUSG00000015711	prune exopolyphosphatase	Prune1	up
	ENSMUSG00000054717	high mobility group box 2	Hmgb2	up
	ENSMUSG00000039899	fibrinogen-like protein 2	Fgl2	up
	ENSMUSG00000040584	ATP-binding cassette, sub-family B (MDR/TAP), member 1A	Abcb1a	up
	ENSMUSG00000042828	tripartite motif-containing 72	Trim72	up
	ENSMUSG00000034220	glypican 1	Gpc1	up
	ENSMUSG00000024042	salt inducible kinase 1	Sik1	up
	ENSMUSG00000030161	gamma-aminobutyric acid (GABA) A receptor-associated protein-like 1	Gabarapl1	up
	ENSMUSG00000050947	adhesion molecule with Ig like domain 1	Amigo1	up
	ENSMUSG00000029860	zyxin	Zyx	up
	ENSMUSG00000022952	runt related transcription factor 1	Runx1	up
	ENSMUSG00000041959	S100 calcium binding protein A10 (calpactin)	S100a10	up
	ENSMUSG00000040372	G protein-coupled receptor 63	Gpr63	up
	ENSMUSG00000032231	annexin A2	Anxa2	up
	ENSMUSG00000092622	KH domain containing 3, subcortical maternal complex member	Khdc3	up
	ENSMUSG00000022584	lymphocyte antigen 6 complex, locus C2	Ly6c2	up
	ENSMUSG00000037573	transducer of ErbB-2.1	Tob1	up
	ENSMUSG00000052512	neuron navigator 2	Nav2	up
	ENSMUSG00000005640	insulin receptor-related receptor	Insrr	up
	ENSMUSG00000020439	smoothelin	Smtn	up
	ENSMUSG00000008393	calcium regulated heat stable protein 1	Carhsp1	up
	ENSMUSG00000048960	phosphatidylinositol-3,4,5-trisphosphate-dependent Rac exchange factor 2	Prex2	up
	ENSMUSG00000042082	arylsulfatase B	Arsb	up
	ENSMUSG00000023015	Rac GTPase-activating protein 1	Racgap1	up
	ENSMUSG00000052609	pleckstrin homology domain containing, family G (with RhoGef domain) member 3	Plekhg3	up
	ENSMUSG00000035311	N-acetylglucosamine-1-phosphate transferase, alpha and beta subunits	Gnptab	up
	ENSMUSG00000039232	syntaxin 11	Stx11	up
	ENSMUSG00000011179	ornithine decarboxylase, structural 1	Odc1	up
	ENSMUSG00000055725	progestin and adipoQ receptor family member III	Paqr3	up
	ENSMUSG00000035638	mucin 20	Muc20	up
	ENSMUSG00000024936	potassium channel, subfamily K, member 7	Kcnk7	up
	ENSMUSG00000075702	selenoprotein M	Selenom	up
	ENSMUSG00000028884	replication protein A2	Rpa2	up
	ENSMUSG00000037148	Rho GTPase activating protein 10	Arhgap10	up
	ENSMUSG00000075122	CD80 antigen	Cd80	up
	ENSMUSG00000006356	cysteine rich protein 2	Crip2	up
	ENSMUSG00000038301	sorting nexin 10	Snx10	up
	ENSMUSG00000002228	protein phosphatase 1J	Ppm1j	up
	ENSMUSG00000038058	nucleotide-binding oligomerization domain containing 1	Nod1	up
	ENSMUSG00000048644	cortexin 1	Ctxn1	up
	ENSMUSG00000026764	kinesin family member 5C	Kif5c	up
	ENSMUSG00000037725	cytoskeleton associated protein 2	Ckap2	up
	ENSMUSG00000007891	cathepsin D	Ctsd	up
	ENSMUSG00000038943	protein regulator of cytokinesis 1	Prc1	up
	ENSMUSG00000037419	endonuclease domain containing 1	Endod1	up
	ENSMUSG00000078624	olfactory receptor family 51 subfamily AB member 3	Or51ab3	up
	ENSMUSG00000023034	nuclear receptor subfamily 4, group A, member 1	Nr4a1	up
	ENSMUSG00000027223	mitogen-activated protein kinase 8 interacting protein 1	Mapk8ip1	up
	ENSMUSG00000037202	perforin 1 (pore forming protein)	Prf1	up
	ENSMUSG00000024140	endothelial PAS domain protein 1	Epas1	up
	ENSMUSG00000002055	sperm associated antigen 5	Spag5	up
	ENSMUSG00000062995	islet cell autoantigen 1	Ica1	up
	ENSMUSG00000066278	vacuolar protein sorting 37B	Vps37b	up
	ENSMUSG00000015133	leucine-rich repeat kinase 1	Lrrk1	up
	ENSMUSG00000026509	calpain 2	Capn2	up
	ENSMUSG00000022586	lymphocyte antigen 6 complex, locus I	Ly6i	up
	ENSMUSG00000045827	serine (or cysteine) peptidase inhibitor, clade B, member 9	Serpinb9	up
	ENSMUSG00000026360	regulator of G-protein signaling 2	Rgs2	up
	ENSMUSG00000033530	tetratricopeptide repeat domain 7B	Ttc7b	up
	ENSMUSG00000019970	serum/glucocorticoid regulated kinase 1	Sgk1	up
	ENSMUSG00000028391	WD repeat domain 31	Wdr31	up
	ENSMUSG00000006651	amyloid beta (A4) precursor-like protein 1	Aplp1	up
	ENSMUSG00000021965	spindle and kinetochore associated complex subunit 3	Ska3	up
	ENSMUSG00000039910	Cbp/p300-interacting transactivator, with Glu/Asp-rich carboxy-terminal domain, 2	Cited2	up
	ENSMUSG00000062859	t-complex protein 11	Tcp11	up
	ENSMUSG00000026064	protein tyrosine phosphatase 4a1	Ptp4a1	up
	ENSMUSG00000090581	vomeronasal 2, receptor 6	Vmn2r6	up
	ENSMUSG00000095928	olfactory receptor family 5 subfamily AC member 22	Or5ac22	up
	ENSMUSG00000038217	TLC domain containing 2	Tlcd2	up
	ENSMUSG00000028175	DEP domain containing 1a	Depdc1a	up
	ENSMUSG00000079357	predicted gene 11100	Gm11100	up
	ENSMUSG00000050345	RIKEN cDNA 4930486L24 gene	4930486L24Rik	up
	ENSMUSG00000038623	transmembrane 6 superfamily member 1	Tm6sf1	up
	ENSMUSG00000027602	microtubule-associated protein 1 light chain 3 alpha	Map1lc3a	up
	ENSMUSG00000035172	pleckstrin homology domain containing, family H (with MyTH4 domain) member 3	Plekhh3	up
	ENSMUSG00000015533	integrin alpha 2	Itga2	up
	ENSMUSG00000047557	latexin	Lxn	up
	ENSMUSG00000050132	sterile alpha and HEAT/Armadillo motif containing 1	Sarm1	up
	ENSMUSG00000071073	leucine rich repeat containing 73	Lrrc73	up
	ENSMUSG00000027610	glutathione synthetase	Gss	up
	ENSMUSG00000040987	MHC I like leukocyte 2	Mill2	up
	ENSMUSG00000050628	UBA-like domain containing 2	Ubald2	up
	ENSMUSG00000036814	solute carrier family 6 (neurotransmitter transporter), member 20A	Slc6a20a	up
	ENSMUSG00000003153	solute carrier family 2 (facilitated glucose transporter), member 3	Slc2a3	up
	ENSMUSG00000034903	Cobl-like 1	Cobll1	up
	ENSMUSG00000030847	BCL2-associated athanogene 3	Bag3	up
	ENSMUSG00000032038	ST3 beta-galactoside alpha-2,3-sialyltransferase 4	St3gal4	up
	ENSMUSG00000099241	GTPase, very large interferon inducible, pseudogene 2	Gvin-ps2	up
	ENSMUSG00000024883	Ras and Rab interactor 1	Rin1	up
	ENSMUSG00000047227	predicted gene 527	Gm527	up
	ENSMUSG00000022102	docking protein 2	Dok2	up
	ENSMUSG00000030830	integrin alpha L	Itgal	up
	ENSMUSG00000031189	AF4/FMR2 family, member 2	Aff2	up
	ENSMUSG00000030917	transmembrane protein 159	Tmem159	up
	ENSMUSG00000045312	lipoma HMGIC fusion partner-like 2	Lhfpl2	up
	ENSMUSG00000035513	netrin G2	Ntng2	up
	ENSMUSG00000024277	microtubule-associated protein, RP/EB family, member 2	Mapre2	up
	ENSMUSG00000028427	aquaporin 7	Aqp7	up
	ENSMUSG00000044244	interleukin 20 receptor beta	Il20rb	up
	ENSMUSG00000000290	integrin beta 2	Itgb2	up
	ENSMUSG00000073987	gamma-glutamyl hydrolase	Ggh	up
	ENSMUSG00000068647	olfactory receptor family 4 subfamily F member 54	Or4f54	up
	ENSMUSG00000026639	laminin, beta 3	Lamb3	up
	ENSMUSG00000058794	nuclear factor, erythroid derived 2	Nfe2	up
	ENSMUSG00000039208	meteorin, glial cell differentiation regulator-like	Metrnl	up
	ENSMUSG00000034586	HID1 domain containing	Hid1	up
	ENSMUSG00000059136	olfactory receptor family 13 subfamily A member 25	Or13a25	up
	ENSMUSG00000074305	pseudopodium-enriched atypical kinase 1	Peak1	up
	ENSMUSG00000031461	myomesin 2	Myom2	up
	ENSMUSG00000021567	naked cuticle 2	Nkd2	up
	ENSMUSG00000027381	BCL2-like 11 (apoptosis facilitator)	Bcl2l11	up
	ENSMUSG00000036578	FXYD domain-containing ion transport regulator 7	Fxyd7	up
	ENSMUSG00000043587	2-phosphoxylose phosphatase 1	Pxylp1	up
	ENSMUSG00000042759	apolipoprotein B receptor	Apobr	up
	ENSMUSG00000030124	lymphocyte-activation gene 3	Lag3	up
	ENSMUSG00000030641	DNA damage-induced apoptosis suppressor	Ddias	up
	ENSMUSG00000030516	tight junction protein 1	Tjp1	up
	ENSMUSG00000012519	mixed lineage kinase domain-like	Mlkl	up
	ENSMUSG00000021796	bone morphogenetic protein receptor, type 1A	Bmpr1a	up
	ENSMUSG00000036500	alkaline phosphatase 3, intestine, not Mn requiring	Akp3	up
	ENSMUSG00000037788	vesicular, overexpressed in cancer, prosurvival protein 1	Vopp1	up
	ENSMUSG00000031950	gamma-aminobutyric acid (GABA) A receptor-associated protein-like 2	Gabarapl2	up
	ENSMUSG00000033107	ring finger protein 125	Rnf125	up
	ENSMUSG00000111715	olfactory receptor family 4 subfamily A member 73	Or4a73	up
	ENSMUSG00000044303	cyclin dependent kinase inhibitor 2A	Cdkn2a	up
	ENSMUSG00000051703	transmembrane protein 198	Tmem198	up
	ENSMUSG00000021697	DEP domain containing 1B	Depdc1b	up
	ENSMUSG00000040659	EF hand domain containing 2	Efhd2	up
	ENSMUSG00000020185	E2F transcription factor 7	E2f7	up
	ENSMUSG00000112148	leukocyte immunoglobulin-like receptor, subfamily B, member 4A	Lilrb4a	up
	ENSMUSG00000076867	T cell receptor delta variable 4	Trdv4	up
	ENSMUSG00000045349	SH2 domain containing 5	Sh2d5	up
	ENSMUSG00000017417	plexin domain containing 1	Plxdc1	up
	ENSMUSG00000020486	septin 4	Septin4	up
	ENSMUSG00000020901	phosphoinositide-3-kinase regulatory subunit 5	Pik3r5	up
	ENSMUSG00000029516	citron	Cit	up
	ENSMUSG00000032089	interleukin 10 receptor, alpha	Il10ra	up
	ENSMUSG00000039782	cytoplasmic polyadenylation element binding protein 2	Cpeb2	up
	ENSMUSG00000031652	NEDD4 binding protein 1	N4bp1	up
	ENSMUSG00000035356	nuclear factor of kappa light polypeptide gene enhancer in B cells inhibitor, zeta	Nfkbiz	up
	ENSMUSG00000009293	ubiquitin-conjugating enzyme E2G 2	Ube2g2	up
	ENSMUSG00000076484	T cell receptor beta joining 1-2	Trbj1-2	up
	ENSMUSG00000019843	Fyn proto-oncogene	Fyn	up
	ENSMUSG00000026483	niban apoptosis regulator 1	Niban1	up
	ENSMUSG00000058013	septin 11	Septin11	up
	ENSMUSG00000092049	vomeronasal 2, receptor 4	Vmn2r4	up
	ENSMUSG00000007817	zinc finger, MIZ-type containing 1	Zmiz1	up
	ENSMUSG00000027368	dual specificity phosphatase 2	Dusp2	up
	ENSMUSG00000017929	UDP-Gal:betaGlcNAc beta 1,4-galactosyltransferase, polypeptide 5	B4galt5	up
	ENSMUSG00000078439	small integral membrane protein 24	Smim24	up
	ENSMUSG00000042312	S100 calcium binding protein A13	S100a13	up
	ENSMUSG00000027739	RAB33B, member RAS oncogene family	Rab33b	up
	ENSMUSG00000030122	parathymosin	Ptms	up
	ENSMUSG00000033249	heat shock transcription factor 4	Hsf4	up
	ENSMUSG00000027330	cell division cycle 25B	Cdc25b	up
	ENSMUSG00000036432	siah E3 ubiquitin protein ligase 2	Siah2	up
	ENSMUSG00000041995	zinc finger, BED type containing 3	Zbed3	up
	ENSMUSG00000025888	caspase 1	Casp1	up
	ENSMUSG00000018983	E2F transcription factor 2	E2f2	up
	ENSMUSG00000049516	SPT2 chromatin protein domain containing 1	Spty2d1	up
	ENSMUSG00000029401	Rab interacting lysosomal protein-like 2	Rilpl2	up
	ENSMUSG00000056724	neurobeachin-like 2	Nbeal2	up
	ENSMUSG00000046949	N-ribosyldihydronicotinamide quinone reductase 2	Nqo2	up
	ENSMUSG00000035678	tumor necrosis factor (ligand) superfamily, member 9	Tnfsf9	up
	ENSMUSG00000021990	spermatogenesis associated 13	Spata13	up
	ENSMUSG00000025790	solute carrier organic anion transporter family, member 3a1	Slco3a1	up
	ENSMUSG00000035901	DENN/MADD domain containing 5A	Dennd5a	up
	ENSMUSG00000039031	Rho GTPase activating protein 18	Arhgap18	up
	ENSMUSG00000079324	RIKEN cDNA 4932414N04 gene	4932414N04Rik	up
	ENSMUSG00000034981	prostate androgen-regulated mucin-like protein 1	Parm1	up
	ENSMUSG00000003420	Fc fragment of IgG receptor and transporter	Fcgrt	up
	ENSMUSG00000045078	ring finger protein 216	Rnf216	up
	ENSMUSG00000055407	microtubule-associated protein 6	Map6	up
	ENSMUSG00000019943	ATPase, Ca++ transporting, plasma membrane 1	Atp2b1	up
	ENSMUSG00000018932	mitogen-activated protein kinase kinase 3	Map2k3	up
	ENSMUSG00000028071	SH2 domain containing 2A	Sh2d2a	up
	ENSMUSG00000032336	neuroplastin	Nptn	up
	ENSMUSG00000010660	phospholipase C, delta 1	Plcd1	up
	ENSMUSG00000005338	cell adhesion molecule 3	Cadm3	up
	ENSMUSG00000023940	shugoshin 1	Sgo1	up
	ENSMUSG00000029752	asparagine synthetase	Asns	up
	ENSMUSG00000028832	stathmin 1	Stmn1	up
	ENSMUSG00000027605	acyl-CoA synthetase short-chain family member 2	Acss2	up
	ENSMUSG00000026605	centromere protein F	Cenpf	up
	ENSMUSG00000001403	ubiquitin-conjugating enzyme E2C	Ube2c	up
	ENSMUSG00000046591	TOPBP1-interacting checkpoint and replication regulator	Ticrr	up
	ENSMUSG00000006301	transmembrane BAX inhibitor motif containing 1	Tmbim1	up
	ENSMUSG00000034487	protein O-glucosyltransferase 3	Poglut3	up
	ENSMUSG00000079457	predicted pseudogene 7609	Gm7609	up
	ENSMUSG00000005087	CD44 antigen	Cd44	up
	ENSMUSG00000022225	chymase 1, mast cell	Cma1	up
	ENSMUSG00000097993	protein tyrosine phosphatase, receptor type, V	Ptprv	up
	ENSMUSG00000046269	ubiquitin specific peptidase 27, X chromosome	Usp27x	up
	ENSMUSG00000034987	histamine receptor H2	Hrh2	up
	ENSMUSG00000107499	coiled-coil domain containing 142	Ccdc142	up
	ENSMUSG00000026955	suppressor APC domain containing 2	Sapcd2	up
	ENSMUSG00000034640	TCDD-inducible poly(ADP-ribose) polymerase	Tiparp	up
	ENSMUSG00000031202	RAB39B, member RAS oncogene family	Rab39b	up
	ENSMUSG00000028860	synaptotagmin-like 1	Sytl1	up
	ENSMUSG00000044703	PHD finger protein 11A	Phf11a	up
	ENSMUSG00000028982	solute carrier family 25, member 33	Slc25a33	up
	ENSMUSG00000022863	BTG anti-proliferation factor 3	Btg3	up
	ENSMUSG00000058318	PHD finger protein 21A	Phf21a	up
	ENSMUSG00000020085	apoptosis-inducing factor, mitochondrion-associated 2	Aifm2	up
	ENSMUSG00000028035	DnaJ heat shock protein family (Hsp40) member B4	Dnajb4	up
	ENSMUSG00000038550	circadian associated repressor of transcription	Ciart	up
	ENSMUSG00000035329	F-box protein 33	Fbxo33	up
	ENSMUSG00000038304	CD160 antigen	Cd160	up
	ENSMUSG00000022021	diaphanous related formin 3	Diaph3	up
	ENSMUSG00000001627	interferon-related developmental regulator 1	Ifrd1	up
	ENSMUSG00000096887	predicted gene, 20594	Gm20594	up
	ENSMUSG00000031628	caspase 3	Casp3	up
	ENSMUSG00000027074	solute carrier family 43, member 3	Slc43a3	up
	ENSMUSG00000050107	histone H3 associated protein kinase	Haspin	up
	ENSMUSG00000040918	solute carrier family 19 (thiamine transporter), member 2	Slc19a2	up
	ENSMUSG00000031428	zinc finger, CCHC domain containing 18	Zcchc18	up
	ENSMUSG00000030165	killer cell lectin-like receptor, subfamily D, member 1	Klrd1	up
	ENSMUSG00000026527	regulator of G protein signaling 7	Rgs7	up
	ENSMUSG00000029095	actin-binding LIM protein 2	Ablim2	up
	ENSMUSG00000017412	calcium channel, voltage-dependent, beta 4 subunit	Cacnb4	up
	ENSMUSG00000001156	MAX dimerization protein 1	Mxd1	up
	ENSMUSG00000040283	butyrophilin-like 9	Btnl9	up
	ENSMUSG00000053560	immediate early response 2	Ier2	up
	ENSMUSG00000043411	ubiquitin specific peptidase 48	Usp48	up
	ENSMUSG00000030729	phosphoglucomutase 2-like 1	Pgm2l1	up
	ENSMUSG00000026796	niban apoptosis regulator 2	Niban2	up
	ENSMUSG00000118607	predicted gene 7592	Gm7592	up
	ENSMUSG00000002233	ras homolog family member C	Rhoc	up
	ENSMUSG00000032386	thyroid hormone receptor interactor 4	Trip4	up
	ENSMUSG00000039942	prostaglandin E receptor 4 (subtype EP4)	Ptger4	up
	ENSMUSG00000006179	protease, serine 16 (thymus)	Prss16	up
	ENSMUSG00000020029	nudix (nucleoside diphosphate linked moiety X)-type motif 4	Nudt4	up
	ENSMUSG00000051396	heat shock protein 14	Hspa14	up
	ENSMUSG00000051396	predicted gene 45902	Gm45902	up
	ENSMUSG00000019907	protein phosphatase 1, regulatory subunit 12A	Ppp1r12a	up
	ENSMUSG00000092376	TAF2 RNA polymerase II, TATA box binding protein (TBP)-associated factor pseudogene	Gm19203	up
	ENSMUSG00000033361	proline rich Gla (G-carboxyglutamic acid) 3 (transmembrane)	Prrg3	up
	ENSMUSG00000070369	integrin, alpha D	Itgad	up
	ENSMUSG00000020493	proline rich 11	Prr11	up
	ENSMUSG00000023048	proline rich 13	Prr13	up
	ENSMUSG00000002058	unc-119 lipid binding chaperone	Unc119	up
	ENSMUSG00000026656	Fc receptor, IgG, low affinity IIb	Fcgr2b	up
	ENSMUSG00000098934	GTPase, very large interferon inducible, pseudogene 4	Gvin-ps4	up
	ENSMUSG00000037032	amyloid beta (A4) precursor protein-binding, family B, member 1	Apbb1	up
	ENSMUSG00000032547	receptor-like tyrosine kinase	Ryk	up
	ENSMUSG00000025025	MAX interactor 1, dimerization protein	Mxi1	up
	ENSMUSG00000042363	galectin like	Lgalsl	up
	ENSMUSG00000045751	MMS22-like, DNA repair protein	Mms22l	up
	ENSMUSG00000032417	RWD domain containing 2A	Rwdd2a	up
	ENSMUSG00000015312	growth arrest and DNA-damage-inducible 45 beta	Gadd45b	up
	ENSMUSG00000024782	adenylate kinase 3	Ak3	up
	ENSMUSG00000005696	SH2 domain containing 1A	Sh2d1a	up
	ENSMUSG00000015355	CD48 antigen	Cd48	up
	ENSMUSG00000027397	solute carrier family 20, member 1	Slc20a1	up
	ENSMUSG00000022013	DnaJ heat shock protein family (Hsp40) member C15	Dnajc15	up
	ENSMUSG00000033282	Rpgrip1-like	Rpgrip1l	up
	ENSMUSG00000078945	NLR family, apoptosis inhibitory protein 2	Naip2	up
	ENSMUSG00000028718	Scl/Tal1 interrupting locus	Stil	up
	ENSMUSG00000070972	DnaJ heat shock protein family (Hsp40) member C25	Dnajc25	up
	ENSMUSG00000021733	solute carrier family 4, sodium bicarbonate cotransporter, member 7	Slc4a7	up
	ENSMUSG00000051457	sialophorin	Spn	up
	ENSMUSG00000026155	small ArfGAP 1	Smap1	up
	ENSMUSG00000028073	platelet endothelial aggregation receptor 1	Pear1	up
	ENSMUSG00000032501	tribbles pseudokinase 1	Trib1	up
	ENSMUSG00000022773	yippee like 1	Ypel1	up
	ENSMUSG00000042677	zinc finger CCCH type containing 12A	Zc3h12a	up
	ENSMUSG00000062591	tubulin, beta 4A class IVA	Tubb4a	up
	ENSMUSG00000007659	BCL2-like 1	Bcl2l1	up
	ENSMUSG00000062232	Rap guanine nucleotide exchange factor (GEF) 2	Rapgef2	up
	ENSMUSG00000026708	centromere protein L	Cenpl	up
	ENSMUSG00000018581	dynein, axonemal, heavy chain 11	Dnah11	up
	ENSMUSG00000063354	solute carrier family 39 (zinc transporter), member 4	Slc39a4	up
	ENSMUSG00000062082	CD200 receptor 4	Cd200r4	up
	ENSMUSG00000031530	dual specificity phosphatase 4	Dusp4	up
	ENSMUSG00000052681	RAS related protein 1b	Rap1b	up
	ENSMUSG00000000628	hexokinase 2	Hk2	up
	ENSMUSG00000043051	disrupted in schizophrenia 1	Disc1	up
	ENSMUSG00000062783	component of Sp100-rs	Csprs	up
	ENSMUSG00000032281	acyl-CoA synthetase bubblegum family member 1	Acsbg1	up
	ENSMUSG00000026663	activating transcription factor 6	Atf6	up
	ENSMUSG00000034109	golgi integral membrane protein 4	Golim4	up
	ENSMUSG00000017716	baculoviral IAP repeat-containing 5	Birc5	up
	ENSMUSG00000002297	DBF4 zinc finger	Dbf4	up
	ENSMUSG00000050212	eva-1 homolog B (C. elegans)	Eva1b	up
	ENSMUSG00000005824	tumor necrosis factor (ligand) superfamily, member 14	Tnfsf14	up
	ENSMUSG00000005873	receptor accessory protein 5	Reep5	up
	ENSMUSG00000030413	peptidoglycan recognition protein 1	Pglyrp1	up
	ENSMUSG00000083396	DnaJ (Hsp40) homolog, subfamily A, member 1 pseudogene	Gm15542	up
	ENSMUSG00000028530	Janus kinase 1	Jak1	up
	ENSMUSG00000062128	olfactory receptor family 1 subfamily E member 1	Or1e1	up
	ENSMUSG00000036533	CDC42 effector protein (Rho GTPase binding) 3	Cdc42ep3	up
	ENSMUSG00000021676	IQ motif containing GTPase activating protein 2	Iqgap2	up
	ENSMUSG00000031004	antigen identified by monoclonal antibody Ki 67	Mki67	up
	ENSMUSG00000051378	kinesin family member 18B	Kif18b	up
	ENSMUSG00000032218	cyclin B2	Ccnb2	up
	ENSMUSG00000042364	sorting nexin 18	Snx18	up
	ENSMUSG00000041417	phosphoinositide-3-kinase regulatory subunit 1	Pik3r1	up
	ENSMUSG00000028587	origin recognition complex, subunit 1	Orc1	up
	ENSMUSG00000096001	RIKEN cDNA 2610528A11 gene	2610528A11Rik	up
	ENSMUSG00000042622	v-maf musculoaponeurotic fibrosarcoma oncogene family, protein F (avian)	Maff	up
	ENSMUSG00000039616	molybdenum cofactor sulfurase	Mocos	up
	ENSMUSG00000041235	chromodomain helicase DNA binding protein 7	Chd7	up
	ENSMUSG00000034990	otoancorin	Otoa	up
	ENSMUSG00000024968	REST corepressor 2	Rcor2	up
	ENSMUSG00000079852	killer cell lectin-like receptor, subfamily A, member 4	Klra4	up
	ENSMUSG00000079852	killer cell lectin-like receptor, subfamily A, member 18	Klra18	up
	ENSMUSG00000024679	membrane-spanning 4-domains, subfamily A, member 6D	Ms4a6d	up
	ENSMUSG00000031609	sin3 associated polypeptide	Sap30	up
	ENSMUSG00000028381	UDP-glucose ceramide glucosyltransferase	Ugcg	up
	ENSMUSG00000028803	NIPA-like domain containing 3	Nipal3	up
	ENSMUSG00000063049	inhibitor of growth family, member 2	Ing2	up
	ENSMUSG00000040432	leukotriene B4 receptor 2	Ltb4r2	up
	ENSMUSG00000035399	oxidative stress responsive serine rich 1	Oser1	up
	ENSMUSG00000018509	centromere protein V	Cenpv	up
	ENSMUSG00000016559	H3.3 histone B	H3f3b	up
	ENSMUSG00000010095	solute carrier family 3 (activators of dibasic and neutral amino acid transport), member 2	Slc3a2	up
	ENSMUSG00000067541	RIKEN cDNA A630073D07 gene	A630073D07Rik	up
	ENSMUSG00000022636	activated leukocyte cell adhesion molecule	Alcam	up
	ENSMUSG00000075266	centromere protein W	Cenpw	up
	ENSMUSG00000036353	purinergic receptor P2Y, G-protein coupled 12	P2ry12	up
	ENSMUSG00000032593	adhesion molecule with Ig like domain 3	Amigo3	up
	ENSMUSG00000031367	adaptor-related protein complex 1, sigma 2 subunit	Ap1s2	up
	ENSMUSG00000001700	GRAM domain containing 3	Gramd3	up
	ENSMUSG00000030498	growth arrest specific 2	Gas2	up
	ENSMUSG00000021196	phosphofructokinase, platelet	Pfkp	up
	ENSMUSG00000024939	family with sequence similarity 89, member B	Fam89b	up
	ENSMUSG00000075590	nuclear receptor binding protein 2	Nrbp2	up
	ENSMUSG00000018168	IKAROS family zinc finger 3	Ikzf3	up
	ENSMUSG00000021823	vinculin	Vcl	up
	ENSMUSG00000021877	ADP-ribosylation factor 4	Arf4	up
	ENSMUSG00000039621	phosphatidylinositol-3,4,5-trisphosphate-dependent Rac exchange factor 1	Prex1	up
	ENSMUSG00000036390	growth arrest and DNA-damage-inducible 45 alpha	Gadd45a	up
	ENSMUSG00000045679	PQ loop repeat containing	Pqlc3	up
	ENSMUSG00000014470	ring finger protein 166	Rnf166	up
	ENSMUSG00000060771	testis specific 10	Tsga10	up
	ENSMUSG00000023984	predicted gene 20517	Gm20517	up
	ENSMUSG00000042348	ADP-ribosylation factor-like 15	Arl15	up
	ENSMUSG00000040128	proline-rich nuclear receptor coactivator 1	Pnrc1	up
	ENSMUSG00000045294	insulin induced gene 1	Insig1	up
	ENSMUSG00000038172	tetratricopeptide repeat domain 39B	Ttc39b	up
	ENSMUSG00000020807	RIKEN cDNA 4933427D14 gene	4933427D14Rik	up
	ENSMUSG00000037784	DAZ interacting protein 1-like	Dzip1l	up
	ENSMUSG00000068227	interleukin 2 receptor, beta chain	Il2rb	up
	ENSMUSG00000045441	GPRIN family member 3	Gprin3	up
	ENSMUSG00000035828	proviral integration site 3	Pim3	up
	ENSMUSG00000032020	ubiquitin associated and SH3 domain containing, B	Ubash3b	up
	ENSMUSG00000012443	kinesin family member 11	Kif11	up
	ENSMUSG00000066877	non-catalytic region of tyrosine kinase adaptor protein 2	Nck2	up
	ENSMUSG00000021959	large tumor suppressor 2	Lats2	up
	ENSMUSG00000041696	RAS-like, family 12	Rasl12	up
	ENSMUSG00000027715	cyclin A2	Ccna2	up
	ENSMUSG00000017314	membrane protein, palmitoylated 2 (MAGUK p55 subfamily member 2)	Mpp2	up
	ENSMUSG00000020589	CYFIP related Rac1 interactor A	Cyria	up
	ENSMUSG00000028645	solute carrier family 2 (facilitated glucose transporter), member 1	Slc2a1	up
	ENSMUSG00000022014	epithelial stromal interaction 1 (breast)	Epsti1	up
	ENSMUSG00000048878	hexamethylene bis-acetamide inducible 1	Hexim1	up
	ENSMUSG00000029177	centromere protein A	Cenpa	up
	ENSMUSG00000029178	Kruppel-like factor 3 (basic)	Klf3	up
	ENSMUSG00000026655	family with sequence similarity 107, member B	Fam107b	up
	ENSMUSG00000041498	kinesin family member 14	Kif14	up
	ENSMUSG00000028955	vesicle-associated membrane protein 3	Vamp3	up
	ENSMUSG00000034156	TSPO associated protein 1	Tspoap1	up
	ENSMUSG00000049734	three prime repair exonuclease 1	Trex1	up
	ENSMUSG00000037628	cyclin-dependent kinase inhibitor 3	Cdkn3	up
	ENSMUSG00000020828	phospholipase D2	Pld2	up
	ENSMUSG00000031902	nuclear factor of activated T cells, cytoplasmic, calcineurin dependent 3	Nfatc3	up
	ENSMUSG00000095595	family with sequence similarity 177, member A	Fam177a	up
	ENSMUSG00000073643	WD repeat and FYVE domain containing 1	Wdfy1	up
	ENSMUSG00000035725	protein kinase, X-linked	Prkx	up
	ENSMUSG00000085795	zinc finger protein 703	Zfp703	up
	ENSMUSG00000022864	DNA segment, Chr 16, ERATO Doi 472, expressed	D16Ertd472e	up
	ENSMUSG00000018470	potassium voltage-gated channel, shaker-related subfamily, beta member 3	Kcnab3	up
	ENSMUSG00000000631	myosin XVIIIA	Myo18a	up
	ENSMUSG00000040433	zinc finger and BTB domain containing 38	Zbtb38	up
	ENSMUSG00000041238	retinoblastoma binding protein 8, endonuclease	Rbbp8	up
	ENSMUSG00000043931	GTPase, IMAP family member 7	Gimap7	up
	ENSMUSG00000033538	caspase 4, apoptosis-related cysteine peptidase	Casp4	up
	ENSMUSG00000049191	retrotransposon Gag like 5	Rtl5	up
	ENSMUSG00000054150	spectrin repeat containing, nuclear envelope family member 3	Syne3	up
	ENSMUSG00000071657	Berardinelli-Seip congenital lipodystrophy 2 (seipin)	Bscl2	up
	ENSMUSG00000032491	neurotrophin receptor associated death domain	Nradd	up
	ENSMUSG00000016664	protein kinase C and casein kinase substrate in neurons 2	Pacsin2	up
	ENSMUSG00000028613	low density lipoprotein receptor-related protein 8, apolipoprotein e receptor	Lrp8	up
	ENSMUSG00000019866	crystallin beta-gamma domain containing 1	Crybg1	up
	ENSMUSG00000067199	frequently rearranged in advanced T cell lymphomas	Frat1	up
	ENSMUSG00000036768	kinesin family member 15	Kif15	up
	ENSMUSG00000037999	ArfGAP with RhoGAP domain, ankyrin repeat and PH domain 2	Arap2	up
	ENSMUSG00000071648	rod outer segment membrane protein 1	Rom1	up
	ENSMUSG00000085302	T-cell receptor alpha variable 8-2	Trav8-2	up
	ENSMUSG00000042121	slingshot protein phosphatase 1	Ssh1	up
	ENSMUSG00000048163	selectin, platelet (p-selectin) ligand	Selplg	up
	ENSMUSG00000033952	abnormal spindle microtubule assembly	Aspm	up
	ENSMUSG00000033114	solute carrier family 35, member D2	Slc35d2	up
	ENSMUSG00000041308	syntrophin, basic 2	Sntb2	up
	ENSMUSG00000019979	apoptotic peptidase activating factor 1	Apaf1	up
	ENSMUSG00000024317	ring finger protein 138	Rnf138	up
	ENSMUSG00000074194	zinc finger protein 791	Zfp791	up
	ENSMUSG00000079415	ciliary neurotrophic factor	Cntf	up
	ENSMUSG00000032737	inositol polyphosphate phosphatase-like 1	Inppl1	up
	ENSMUSG00000058690	coiled-coil serine rich 2	Ccser2	up
	ENSMUSG00000037049	sphingomyelin phosphodiesterase 1, acid lysosomal	Smpd1	up
	ENSMUSG00000024913	low density lipoprotein receptor-related protein 5	Lrp5	up
	ENSMUSG00000029815	mitochondrial assembly of ribosomal large subunit 1	Malsu1	up
	ENSMUSG00000032750	growth factor receptor bound protein 2-associated protein 3	Gab3	up
	ENSMUSG00000032750	predicted gene, 38425	Gm38425	up
	ENSMUSG00000028086	F-box and WD-40 domain protein 7	Fbxw7	up
	ENSMUSG00000050232	chemokine (C-X-C motif) receptor 3	Cxcr3	up
	ENSMUSG00000027134	lysophosphatidylcholine acyltransferase 4	Lpcat4	up
	ENSMUSG00000066268	olfactory receptor family 51 subfamily A member 5	Or51a5	up
	ENSMUSG00000019942	cyclin-dependent kinase 1	Cdk1	up
	ENSMUSG00000015932	destrin	Dstn	up
	ENSMUSG00000027487	CDK5 regulatory subunit associated protein 1	Cdk5rap1	up
	ENSMUSG00000038379	Ttk protein kinase	Ttk	up
	ENSMUSG00000036368	regulator of microtubule dynamics 2	Rmdn2	up
	ENSMUSG00000029001	F-box protein 44	Fbxo44	up
	ENSMUSG00000040260	dishevelled associated activator of morphogenesis 2	Daam2	up
	ENSMUSG00000043157	ADP-ribosylation factor-like 11	Arl11	up
	ENSMUSG00000039826	TruB pseudouridine (psi) synthase family member 2	Trub2	up
	ENSMUSG00000057858	family with sequence similarity 204, member A	Fam204a	up
	ENSMUSG00000024590	lamin B1	Lmnb1	up
	ENSMUSG00000022092	protein phosphatase 3, catalytic subunit, gamma isoform	Ppp3cc	up
	ENSMUSG00000020077	serglycin	Srgn	up
	ENSMUSG00000024777	protein phosphatase 2, regulatory subunit B', beta	Ppp2r5b	up
	ENSMUSG00000032202	RAB27A, member RAS oncogene family	Rab27a	up
	ENSMUSG00000015619	GATA binding protein 3	Gata3	up
	ENSMUSG00000047534	MIS18 binding protein 1	Mis18bp1	up
	ENSMUSG00000021025	nuclear factor of kappa light polypeptide gene enhancer in B cells inhibitor, alpha	Nfkbia	up
	ENSMUSG00000053080	zinc finger translocation associated	Zfta	up
	ENSMUSG00000031303	mitogen-activated protein kinase kinase kinase 15	Map3k15	up
	ENSMUSG00000036381	purinergic receptor P2Y, G-protein coupled, 14	P2ry14	up
	ENSMUSG00000036381	RIKEN cDNA F630111L10 gene	F630111L10Rik	up
	ENSMUSG00000017639	RAB11 family interacting protein 4 (class II)	Rab11fip4	up
	ENSMUSG00000060131	ATPase, class I, type 8B, member 4	Atp8b4	up
	ENSMUSG00000026727	Ras suppressor protein 1	Rsu1	up
	ENSMUSG00000091679	vomeronasal 2, receptor 96	Vmn2r96	up
	ENSMUSG00000056290	membrane-spanning 4-domains, subfamily A, member 4B	Ms4a4b	up
	ENSMUSG00000074643	copine I	Cpne1	up
	ENSMUSG00000028063	lamin A	Lmna	up
	ENSMUSG00000031227	MAGE family member E1	Magee1	up
	ENSMUSG00000057219	armadillo repeat containing 7	Armc7	up
	ENSMUSG00000025006	sorbin and SH3 domain containing 1	Sorbs1	up
	ENSMUSG00000058979	haloacid dehalogenase like hydrolase domain containing 5	Hdhd5	up
	ENSMUSG00000028970	ATP-binding cassette, sub-family B (MDR/TAP), member 1B	Abcb1b	up
	ENSMUSG00000037904	ankyrin repeat domain 9	Ankrd9	up
	ENSMUSG00000052293	TATA-box binding protein associated factor 9	Taf9	up
	ENSMUSG00000037474	denticleless E3 ubiquitin protein ligase	Dtl	up
	ENSMUSG00000037894	H2A.Z variant histone 1	H2az1	up
	ENSMUSG00000010067	Ras association (RalGDS/AF-6) domain family member 1	Rassf1	up
	ENSMUSG00000013698	proliferation and apoptosis adaptor protein 15A	Pea15a	up
	ENSMUSG00000028064	sema domain, immunoglobulin domain (Ig), transmembrane domain (TM) and short cytoplasmic domain, (semaphorin) 4A	Sema4a	up
	ENSMUSG00000022555	diacylglycerol O-acyltransferase 1	Dgat1	up
	ENSMUSG00000062110	Sec1 family domain containing 2	Scfd2	up
	ENSMUSG00000024480	adaptor-related protein complex 3, sigma 1 subunit	Ap3s1	up
	ENSMUSG00000027907	S100 calcium binding protein A11	S100a11	up
	ENSMUSG00000003541	immediate early response 3	Ier3	up
	ENSMUSG00000025981	coenzyme Q10B	Coq10b	up
	ENSMUSG00000031971	centriole, cilia and spindle associated protein	Ccsap	up
	ENSMUSG00000034714	tweety family member 2	Ttyh2	up
	ENSMUSG00000046908	leukotriene B4 receptor 1	Ltb4r1	up
	ENSMUSG00000099974	B cell leukemia/lymphoma 2 related protein A1d	Bcl2a1d	up
	ENSMUSG00000025352	growth differentiation factor 11	Gdf11	up
	ENSMUSG00000052584	stress-associated endoplasmic reticulum protein family member 2	Serp2	up
	ENSMUSG00000039770	yippee like 5	Ypel5	up
	ENSMUSG00000008348	ubiquitin C	Ubc	up
	ENSMUSG00000098188	sosondowah ankyrin repeat domain family member C	Sowahc	up
	ENSMUSG00000022177	HAUS augmin-like complex, subunit 4	Haus4	up
	ENSMUSG00000018143	v-maf musculoaponeurotic fibrosarcoma oncogene family, protein K (avian)	Mafk	up
	ENSMUSG00000025017	phosphoinositide-3-kinase adaptor protein 1	Pik3ap1	up
	ENSMUSG00000029816	glycoprotein (transmembrane) nmb	Gpnmb	up
	ENSMUSG00000028927	peptidyl arginine deiminase, type II	Padi2	up
	ENSMUSG00000028893	sestrin 2	Sesn2	up
	ENSMUSG00000028551	cyclin dependent kinase inhibitor 2C	Cdkn2c	up
	ENSMUSG00000037465	Kruppel-like factor 10	Klf10	up
	ENSMUSG00000020330	hyaluronan mediated motility receptor (RHAMM)	Hmmr	up
	ENSMUSG00000018334	kinase suppressor of ras 1	Ksr1	up
	ENSMUSG00000031812	microtubule-associated protein 1 light chain 3 beta	Map1lc3b	up
	ENSMUSG00000024773	autophagy related 2A	Atg2a	up
	ENSMUSG00000028101	protein inhibitor of activated STAT 3	Pias3	up
	ENSMUSG00000045538	DEAD box helicase 28	Ddx28	up
	ENSMUSG00000037606	oxysterol binding protein-like 5	Osbpl5	up
	ENSMUSG00000028771	protein tyrosine phosphatase, non-receptor type 12	Ptpn12	up
	ENSMUSG00000053253	Nedd4 family interacting protein 2	Ndfip2	up
	ENSMUSG00000015217	high mobility group box 3	Hmgb3	up
	ENSMUSG00000024937	EH domain binding protein 1-like 1	Ehbp1l1	up
	ENSMUSG00000032446	eomesodermin	Eomes	up
	ENSMUSG00000020914	topoisomerase (DNA) II alpha	Top2a	up
	ENSMUSG00000034801	SOS Ras/Rho guanine nucleotide exchange factor 2	Sos2	up
	ENSMUSG00000068129	cystatin F (leukocystatin)	Cst7	up
	ENSMUSG00000032285	DnaJ heat shock protein family (Hsp40) member A4	Dnaja4	up
	ENSMUSG00000028756	PTEN induced putative kinase 1	Pink1	up
	ENSMUSG00000025758	polo like kinase 4	Plk4	up
	ENSMUSG00000018166	erb-b2 receptor tyrosine kinase 3	Erbb3	up
	ENSMUSG00000041777	corepressor interacting with RBPJ, 1	Cir1	up
	ENSMUSG00000022322	Shc SH2-domain binding protein 1	Shcbp1	up
	ENSMUSG00000063160	numb-like	Numbl	up
	ENSMUSG00000039168	death-associated protein	Dap	up
	ENSMUSG00000009291	pituitary tumor-transforming 1 interacting protein	Pttg1ip	up
	ENSMUSG00000027469	TPX2, microtubule-associated	Tpx2	up
	ENSMUSG00000024456	diaphanous related formin 1	Diaph1	up
	ENSMUSG00000002885	adhesion G protein-coupled receptor E5	Adgre5	up
	ENSMUSG00000002835	chromatin assembly factor 1, subunit A (p150)	Chaf1a	up
	ENSMUSG00000033581	insulin-like growth factor 2 mRNA binding protein 2	Igf2bp2	up
	ENSMUSG00000037204	autophagy related 101	Atg101	up
	ENSMUSG00000023830	insulin-like growth factor 2 receptor	Igf2r	up
	ENSMUSG00000028931	potassium voltage-gated channel, shaker-related subfamily, beta member 2	Kcnab2	up
	ENSMUSG00000059970	heat shock protein 2	Hspa2	up
	ENSMUSG00000037638	zinc finger and BTB domain containing 42	Zbtb42	up
	ENSMUSG00000036568	BRD4 interacting chromatin remodeling complex associated protein like	Bicral	up
	ENSMUSG00000003032	Kruppel-like factor 4 (gut)	Klf4	up
	ENSMUSG00000046410	potassium inwardly-rectifying channel, subfamily K, member 6	Kcnk6	up
	ENSMUSG00000055447	CD47 antigen (Rh-related antigen, integrin-associated signal transducer)	Cd47	up
	ENSMUSG00000040430	phosphatidylinositol transfer protein, cytoplasmic 1	Pitpnc1	up
	ENSMUSG00000031629	centromere protein U	Cenpu	up
	ENSMUSG00000027843	protein tyrosine phosphatase, non-receptor type 22 (lymphoid)	Ptpn22	up
	ENSMUSG00000000531	trafficking regulator and scaffold protein tamalin	Tamalin	up
	ENSMUSG00000054814	ubiquitin specific peptidase 46	Usp46	up
	ENSMUSG00000021182	coiled-coil domain containing 88C	Ccdc88c	up
	ENSMUSG00000038187	BTB (POZ) domain containing 10	Btbd10	up
	ENSMUSG00000020088	secretion associated Ras related GTPase 1A	Sar1a	up
	ENSMUSG00000029922	makorin, ring finger protein, 1	Mkrn1	up
	ENSMUSG00000042682	selenoprotein K	Selenok	up
	ENSMUSG00000036376	activator of basal transcription 1	Abt1	up
	ENSMUSG00000026854	ubiquitin specific peptidase 20	Usp20	up
	ENSMUSG00000022899	solute carrier family 15 (H+/peptide transporter), member 2	Slc15a2	up
	ENSMUSG00000089698	DnaJ (Hsp40) homolog, subfamily B, member 6 pseudogene	Gm2541	up
	ENSMUSG00000027463	solute carrier protein family 52, member 3	Slc52a3	up
	ENSMUSG00000052675	zinc finger protein 112	Zfp112	up
	ENSMUSG00000027297	leukocyte tyrosine kinase	Ltk	up
	ENSMUSG00000037613	tumor necrosis factor receptor superfamily, member 23	Tnfrsf23	up
	ENSMUSG00000025024	survival motor neuron domain containing 1	Smndc1	up
	ENSMUSG00000035376	3-hydroxyacyl-CoA dehydratase 2	Hacd2	up
	ENSMUSG00000021982	cytidine and dCMP deaminase domain containing 1	Cdadc1	up
	ENSMUSG00000032515	cysteine-serine-rich nuclear protein 1	Csrnp1	up
	ENSMUSG00000034796	copine VII	Cpne7	up
	ENSMUSG00000050503	F-box and leucine-rich repeat protein 22	Fbxl22	up
	ENSMUSG00000028602	tumor necrosis factor receptor superfamily, member 8	Tnfrsf8	up
	ENSMUSG00000022385	G two S phase expressed protein 1	Gtse1	up
	ENSMUSG00000053044	CD8 antigen, beta chain 1	Cd8b1	up
	ENSMUSG00000024754	cell migration inducing hyaluronidase 2	Cemip2	up
	ENSMUSG00000040749	siah E3 ubiquitin protein ligase 1B	Siah1b	up
	ENSMUSG00000043067	dpy-19-like 1 (C. elegans)	Dpy19l1	up
	ENSMUSG00000018548	tripartite motif-containing 37	Trim37	up
	ENSMUSG00000070733	FRY like transcription coactivator	Fryl	up
	ENSMUSG00000016619	nucleoporin 50	Nup50	up
	ENSMUSG00000059810	regulator of G-protein signaling 3	Rgs3	up
	ENSMUSG00000029550	signal peptide peptidase 3	Sppl3	up
	ENSMUSG00000074247	DET1 and DDB1 associated 1	Dda1	up
	ENSMUSG00000032469	debranching RNA lariats 1	Dbr1	up
	ENSMUSG00000038412	HIG1 domain family, member 1A	Higd1a	up
	ENSMUSG00000076432	tyrosine 3-monooxygenase/tryptophan 5-monooxygenase activation protein theta	Ywhaq	up
	ENSMUSG00000039234	Sec24 related gene family, member D (S. cerevisiae)	Sec24d	up
	ENSMUSG00000032369	phospholipid scramblase 1	Plscr1	up
	ENSMUSG00000025212	sideroflexin 3	Sfxn3	up
	ENSMUSG00000002997	protein kinase, cAMP dependent regulatory, type II beta	Prkar2b	up
	ENSMUSG00000022265	progressive ankylosis	Ank	up
	ENSMUSG00000041836	protein tyrosine phosphatase, receptor type, E	Ptpre	up
	ENSMUSG00000033287	potassium channel tetramerisation domain containing 17	Kctd17	up
	ENSMUSG00000039477	trinucleotide repeat containing 18	Tnrc18	up
	ENSMUSG00000025723	neuromedin B	Nmb	up
	ENSMUSG00000039262	proline-rich coiled-coil 2B	Prrc2b	up
	ENSMUSG00000060708	biogenesis of lysosomal organelles complex-1, subunit 4, cappuccino	Bloc1s4	up
	ENSMUSG00000006476	NMDA receptor synaptonuclear signaling and neuronal migration factor	Nsmf	up
	ENSMUSG00000029345	tuftelin interacting protein 11	Tfip11	up
	ENSMUSG00000028245	neutral sphingomyelinase (N-SMase) activation associated factor	Nsmaf	up
	ENSMUSG00000021591	glutaredoxin	Glrx	up
	ENSMUSG00000000915	huntingtin interacting protein 1 related	Hip1r	up
	ENSMUSG00000021428	RIO kinase 1	Riok1	up
	ENSMUSG00000021738	ataxin 7	Atxn7	up
	ENSMUSG00000018340	annexin A6	Anxa6	up
	ENSMUSG00000044792	iron-sulfur cluster assembly 1	Isca1	up
	ENSMUSG00000028890	metal response element binding transcription factor 1	Mtf1	up
	ENSMUSG00000040234	transmembrane 7 superfamily member 3	Tm7sf3	up
	ENSMUSG00000030423	processing of precursor 4, ribonuclease P/MRP family, (S. cerevisiae)	Pop4	up
	ENSMUSG00000005374	transducin (beta)-like 2	Tbl2	up
	ENSMUSG00000062116	zinc finger protein 954	Zfp954	up
	ENSMUSG00000035199	ADP-ribosylation factor-like 6 interacting protein 5	Arl6ip5	up
	ENSMUSG00000031951	transmembrane protein 231	Tmem231	up
	ENSMUSG00000027433	5'-3' exoribonuclease 2	Xrn2	up
	ENSMUSG00000044465	FHF complex subunit HOOK interacting protein 1B	Fhip1b	up
	ENSMUSG00000047731	WW domain binding protein 1 like	Wbp1l	up
	ENSMUSG00000041064	PIF1 5'-to-3' DNA helicase	Pif1	up
	ENSMUSG00000024725	osteoclast stimulating factor 1	Ostf1	up
	ENSMUSG00000044768	macrophage immunometabolism regulator	Macir	up
	ENSMUSG00000025058	TLR adaptor interacting with endolysosomal SLC15A4	Tasl	up
	ENSMUSG00000050965	protein kinase C, alpha	Prkca	up
	ENSMUSG00000057406	nuclear receptor binding SET domain protein 2	Nsd2	up
	ENSMUSG00000061411	nucleolar protein 4-like	Nol4l	up
	ENSMUSG00000039195	bublin coiled coil protein	Bbln	up
	ENSMUSG00000021556	golgi membrane protein 1	Golm1	up
	ENSMUSG00000031391	L1 cell adhesion molecule	L1cam	up
	ENSMUSG00000027811	RIKEN cDNA 4930579G24 gene	4930579G24Rik	up
	ENSMUSG00000044199	sphingosine-1-phosphate receptor 4	S1pr4	up
	ENSMUSG00000047242	TATA-box binding protein associated factor 9B	Taf9b	up
	ENSMUSG00000048997	ataxin 7-like 2	Atxn7l2	up
	ENSMUSG00000096210	H1.0 linker histone	H1f0	up
	ENSMUSG00000030727	rabaptin, RAB GTPase binding effector protein 2	Rabep2	up
	ENSMUSG00000040312	coiled-coil alpha-helical rod protein 1	Cchcr1	up
	ENSMUSG00000034993	vesicle amine transport 1	Vat1	up
	ENSMUSG00000024056	NDC80 kinetochore complex component	Ndc80	up
	ENSMUSG00000065979	calcineurin-like phosphoesterase domain containing 1	Cpped1	up
	ENSMUSG00000037316	BCL2-associated athanogene 4	Bag4	up
	ENSMUSG00000004317	chloride channel, voltage-sensitive 5	Clcn5	up
	ENSMUSG00000045867	CASP2 and RIPK1 domain containing adaptor with death domain	Cradd	up
	ENSMUSG00000017760	cathepsin A	Ctsa	up
	ENSMUSG00000056952	TatD DNase domain containing 2	Tatdn2	up
	ENSMUSG00000041390	MyoD family inhibitor domain containing	Mdfic	up
	ENSMUSG00000041685	FCH domain only 2	Fcho2	up
	ENSMUSG00000027030	serine/threonine kinase 39	Stk39	up
	ENSMUSG00000038822	HECT domain and ankyrin repeat containing, E3 ubiquitin protein ligase 1	Hace1	up
	ENSMUSG00000002820	autophagy related 4D, cysteine peptidase	Atg4d	up
	ENSMUSG00000076492	T cell receptor beta joining 2-1	Trbj2-1	up
	ENSMUSG00000021699	phosphodiesterase 4D, cAMP specific	Pde4d	up
	ENSMUSG00000029033	ArfGAP with coiled-coil, ankyrin repeat and PH domains 3	Acap3	up
	ENSMUSG00000002396	occludin/ELL domain containing 1	Ocel1	up
	ENSMUSG00000020649	ribonucleotide reductase M2	Rrm2	up
	ENSMUSG00000032177	phosphodiesterase 4A, cAMP specific	Pde4a	up
	ENSMUSG00000037313	transforming, acidic coiled-coil containing protein 3	Tacc3	up
	ENSMUSG00000029344	protein-tyrosine sulfotransferase 2	Tpst2	up
	ENSMUSG00000047712	uronyl-2-sulfotransferase	Ust	up
	ENSMUSG00000028933	X-ray repair complementing defective repair in Chinese hamster cells 2	Xrcc2	up
	ENSMUSG00000037214	THAP domain containing, apoptosis associated protein 1	Thap1	up
	ENSMUSG00000051950	beta-3-glucosyltransferase	B3glct	up
	ENSMUSG00000031996	amyloid beta (A4) precursor-like protein 2	Aplp2	up
	ENSMUSG00000022372	src-like adaptor	Sla	up
	ENSMUSG00000045973	solute carrier family 25, member 51	Slc25a51	up
	ENSMUSG00000000791	interleukin 12 receptor, beta 1	Il12rb1	up
	ENSMUSG00000066571	granule associated Rac and RHOG effector 1	Garre1	up
	ENSMUSG00000025173	WD repeat domain 45B	Wdr45b	up
	ENSMUSG00000013646	SH3 binding domain protein 5 like	Sh3bp5l	up
	ENSMUSG00000022205	SUB1 homolog, transcriptional regulator	Sub1	up
	ENSMUSG00000031697	origin recognition complex, subunit 6	Orc6	up
	ENSMUSG00000041477	decapping mRNA 1B	Dcp1b	up
	ENSMUSG00000026786	amyloid beta (A4) precursor protein-binding, family B, member 1 interacting protein	Apbb1ip	up
	ENSMUSG00000038212	major facilitator superfamily domain containing 14B	Mfsd14b	up
	ENSMUSG00000057137	transmembrane protein 140	Tmem140	up
	ENSMUSG00000037447	AT rich interactive domain 5A (MRF1-like)	Arid5a	up
	ENSMUSG00000035521	N-acetylglucosamine-1-phosphotransferase, gamma subunit	Gnptg	up
	ENSMUSG00000044285	ubiquitin B, pseudogene	Ubb-ps	up
	ENSMUSG00000025584	phosphodiesterase 8A	Pde8a	up
	ENSMUSG00000044348	solute carrier family 25, member 53	Slc25a53	up
	ENSMUSG00000031574	steroidogenic acute regulatory protein	Star	up
	ENSMUSG00000030314	autophagy related 7	Atg7	up
	ENSMUSG00000038991	thioredoxin domain containing 5	Txndc5	up
	ENSMUSG00000032216	neural precursor cell expressed, developmentally down-regulated 4	Nedd4	up
	ENSMUSG00000048707	taperin	Tprn	up
	ENSMUSG00000030245	golgi transport 1B	Golt1b	up
	ENSMUSG00000034311	kinesin family member 4	Kif4	up
	ENSMUSG00000042489	claspin	Clspn	up
	ENSMUSG00000079427	5, 10-methenyltetrahydrofolate synthetase-like	Mthfsl	up
	ENSMUSG00000007812	zinc finger protein 655	Zfp655	up
	ENSMUSG00000045414	divergent protein kinase domain 2A	Dipk2a	up
	ENSMUSG00000038646	RNA guanine-7 methyltransferase activating subunit	Ramac	up
	ENSMUSG00000040274	cyclin-dependent kinase 6	Cdk6	up
	ENSMUSG00000031584	glutathione reductase	Gsr	up
	ENSMUSG00000035530	eukaryotic translation initiation factor 1	Eif1	up
	ENSMUSG00000015127	unkempt family like zinc finger	Unkl	up
	ENSMUSG00000022051	BCL2/adenovirus E1B interacting protein 3-like	Bnip3l	up
	ENSMUSG00000031453	RAS p21 protein activator 3	Rasa3	up
	ENSMUSG00000040167	IKAROS family zinc finger 5	Ikzf5	up
	ENSMUSG00000017831	RAB5A, member RAS oncogene family	Rab5a	up
	ENSMUSG00000027306	nucleolar and spindle associated protein 1	Nusap1	up
	ENSMUSG00000071253	solute carrier family 25 (mitochondrial carrier, Graves disease autoantigen), member 16	Slc25a16	up
	ENSMUSG00000024660	inner centromere protein	Incenp	up
	ENSMUSG00000059013	SH2 domain containing 3C	Sh2d3c	up
	ENSMUSG00000057649	bromodomain containing 9	Brd9	up
	ENSMUSG00000032905	autophagy related 12	Atg12	up
	ENSMUSG00000009687	FXYD domain-containing ion transport regulator 5	Fxyd5	up
	ENSMUSG00000029923	RAB19, member RAS oncogene family	Rab19	up
	ENSMUSG00000038893	family with sequence similarity 117, member A	Fam117a	up
	ENSMUSG00000053600	zinc finger protein 472	Zfp472	up
	ENSMUSG00000047881	RELT-like 1	Rell1	up
	ENSMUSG00000052934	F-box protein 31	Fbxo31	up
	ENSMUSG00000020307	cell division cycle 34	Cdc34	up
	ENSMUSG00000020485	SPT4A, DSIF elongation factor subunit	Supt4a	up
	ENSMUSG00000078771	ecotropic viral integration site 2a	Evi2a	up
	ENSMUSG00000047407	TGFB-induced factor homeobox 1	Tgif1	up
	ENSMUSG00000039953	calsyntenin 1	Clstn1	up
	ENSMUSG00000031776	ADP-ribosylation factor-like 2 binding protein	Arl2bp	up
	ENSMUSG00000047446	ADP-ribosylation factor-like 4A	Arl4a	up
	ENSMUSG00000030530	furin (paired basic amino acid cleaving enzyme)	Furin	up
	ENSMUSG00000048327	cytoskeleton associated protein 2-like	Ckap2l	up
	ENSMUSG00000020212	transformed mouse 3T3 cell double minute 1	Mdm1	up
	ENSMUSG00000045348	neuronal tyrosine-phosphorylated phosphoinositide 3-kinase adaptor 1	Nyap1	up
	ENSMUSG00000022905	karyopherin (importin) alpha 1	Kpna1	up
	ENSMUSG00000011960	cyclin T1	Ccnt1	up
	ENSMUSG00000039270	multiple EGF-like-domains 9	Megf9	up
	ENSMUSG00000029007	angiotensin II, type I receptor-associated protein	Agtrap	up
	ENSMUSG00000025979	MOB family member 4, phocein	Mob4	up
	ENSMUSG00000030824	nucleobindin 1	Nucb1	up
	ENSMUSG00000017765	solute carrier family 12, member 4	Slc12a4	up
	ENSMUSG00000022562	5-oxoprolinase (ATP-hydrolysing)	Oplah	up
	ENSMUSG00000036943	RAB8B, member RAS oncogene family	Rab8b	up
	ENSMUSG00000028059	rho/rac guanine nucleotide exchange factor (GEF) 2	Arhgef2	up
	ENSMUSG00000039745	HIV-1 Tat interactive protein 2	Htatip2	up
	ENSMUSG00000024524	guanine nucleotide binding protein, alpha stimulating, olfactory type	Gnal	up
	ENSMUSG00000018819	lymphocyte specific 1	Lsp1	up
	ENSMUSG00000055148	Kruppel-like factor 2 (lung)	Klf2	up
	ENSMUSG00000003228	G protein-coupled receptor kinase 5	Grk5	up
	ENSMUSG00000020654	adenylate cyclase 3	Adcy3	up
	ENSMUSG00000078453	ABRA C-terminal like	Abracl	up
	ENSMUSG00000024943	structural maintenance of chromosomes 5	Smc5	up
	ENSMUSG00000029131	DnaJ heat shock protein family (Hsp40) member B6	Dnajb6	up
	ENSMUSG00000034292	TRAF3 interacting protein 1	Traf3ip1	up
	ENSMUSG00000028413	UDP-Gal:betaGlcNAc beta 1,4- galactosyltransferase, polypeptide 1	B4galt1	up
	ENSMUSG00000056999	insulin degrading enzyme	Ide	up
	ENSMUSG00000028140	mitochondrial ribosomal protein L9	Mrpl9	up
	ENSMUSG00000056608	chromodomain helicase DNA binding protein 9	Chd9	up
	ENSMUSG00000005615	phosphate cytidylyltransferase 1, choline, alpha isoform	Pcyt1a	up
	ENSMUSG00000043099	hypermethylated in cancer 1	Hic1	up
	ENSMUSG00000037544	DLG associated protein 5	Dlgap5	up
	ENSMUSG00000008429	HERPUD family member 2	Herpud2	up
	ENSMUSG00000064105	cyclin M2	Cnnm2	up
	ENSMUSG00000036002	atos homolog B	Atosb	up
	ENSMUSG00000029826	zinc finger CCCH type, antiviral 1	Zc3hav1	up
	ENSMUSG00000015880	non-SMC condensin I complex, subunit G	Ncapg	up
	ENSMUSG00000030793	PYD and CARD domain containing	Pycard	up
	ENSMUSG00000049687	PH domain containing endocytic trafficking adaptor 2	Pheta2	up
	ENSMUSG00000063952	bromodomain and PHD finger containing, 3	Brpf3	up
	ENSMUSG00000041642	kinesin family member 21B	Kif21b	up
	ENSMUSG00000028251	thiosulfate sulfurtransferase (rhodanese)-like domain containing 3	Tstd3	up
	ENSMUSG00000065954	transforming, acidic coiled-coil containing protein 1	Tacc1	up
	ENSMUSG00000035539	coiled-coil domain containing 180	Ccdc180	up
	ENSMUSG00000016984	Ewing tumor-associated antigen 1	Etaa1	up
	ENSMUSG00000026113	inositol polyphosphate-4-phosphatase, type I	Inpp4a	up
	ENSMUSG00000032540	abhydrolase domain containing 5	Abhd5	up
	ENSMUSG00000038241	centrosomal protein 250	Cep250	up
	ENSMUSG00000039759	THAP domain containing, apoptosis associated protein 3	Thap3	up
	ENSMUSG00000023827	1-acylglycerol-3-phosphate O-acyltransferase 4 (lysophosphatidic acid acyltransferase, delta)	Agpat4	up
	ENSMUSG00000041153	oxidative stress induced growth inhibitor family member 2	Osgin2	up
	ENSMUSG00000029338	anthrax toxin receptor 2	Antxr2	up
	ENSMUSG00000049577	zinc finger protein, multitype 1	Zfpm1	up
	ENSMUSG00000021065	fucosyltransferase 8	Fut8	up
	ENSMUSG00000051341	zinc finger protein 52	Zfp52	up
	ENSMUSG00000006360	cysteine-rich protein 1 (intestinal)	Crip1	up
	ENSMUSG00000035365	PARP1 binding protein	Parpbp	up
	ENSMUSG00000003623	carnitine O-octanoyltransferase	Crot	up
	ENSMUSG00000028581	lysosomal-associated protein transmembrane 5	Laptm5	up
	ENSMUSG00000038848	YTH N6-methyladenosine RNA binding protein 1	Ythdf1	up
	ENSMUSG00000032497	leucine rich repeat (in FLII) interacting protein 2	Lrrfip2	up
	ENSMUSG00000071037	calmodulin-lysine N-methyltransferase	Camkmt	up
	ENSMUSG00000040811	echinoderm microtubule associated protein like 2	Eml2	up
	ENSMUSG00000026425	SLIT-ROBO Rho GTPase activating protein 2	Srgap2	up
	ENSMUSG00000037536	F-box protein 34	Fbxo34	up
	ENSMUSG00000025034	tripartite motif-containing 8	Trim8	up
	ENSMUSG00000028849	MAP7 domain containing 1	Map7d1	up
	ENSMUSG00000032221	meiosis-specific nuclear structural protein 1	Mns1	up
	ENSMUSG00000052102	glucosamine-6-phosphate deaminase 1	Gnpda1	up
	ENSMUSG00000024160	splA/ryanodine receptor domain and SOCS box containing 3	Spsb3	up
	ENSMUSG00000025077	DNA cross-link repair 1A	Dclre1a	up
	ENSMUSG00000027285	HAUS augmin-like complex, subunit 2	Haus2	up
	ENSMUSG00000020409	SLU7 splicing factor homolog (S. cerevisiae)	Slu7	up
	ENSMUSG00000037992	retinoic acid receptor, alpha	Rara	up
	ENSMUSG00000032997	chondroitin polymerizing factor	Chpf	up
	ENSMUSG00000030677	kinesin family member 22	Kif22	up
	ENSMUSG00000075327	zinc finger and BTB domain containing 2	Zbtb2	up
	ENSMUSG00000042064	myosin IIIB	Myo3b	up
	ENSMUSG00000029687	enhancer of zeste 2 polycomb repressive complex 2 subunit	Ezh2	up
	ENSMUSG00000030257	SLIT-ROBO Rho GTPase activating protein 3	Srgap3	up
	ENSMUSG00000028873	cell division cycle associated 8	Cdca8	up
	ENSMUSG00000098112	bridging integrator 2	Bin2	up
	ENSMUSG00000002409	dual-specificity tyrosine-(Y)-phosphorylation regulated kinase 1b	Dyrk1b	up
	ENSMUSG00000032410	5'-3' exoribonuclease 1	Xrn1	up
	ENSMUSG00000029994	annexin A4	Anxa4	up
	ENSMUSG00000028680	polo like kinase 3	Plk3	up
	ENSMUSG00000034327	potassium channel tetramerisation domain containing 9	Kctd9	up
	ENSMUSG00000042203	TBC1 domain family, member 22B	Tbc1d22b	up
	ENSMUSG00000026039	shugoshin 2A	Sgo2a	up
	ENSMUSG00000057789	BCL2-antagonist/killer 1	Bak1	up
	ENSMUSG00000020788	ATPase, Ca++ transporting, ubiquitous	Atp2a3	up
	ENSMUSG00000021710	neurolysin (metallopeptidase M3 family)	Nln	up
	ENSMUSG00000044629	cannabinoid receptor interacting protein 1	Cnrip1	up
	ENSMUSG00000060427	zinc finger protein 868	Zfp868	up
	ENSMUSG00000036777	anillin, actin binding protein	Anln	up
	ENSMUSG00000036817	Sad1 and UNC84 domain containing 1	Sun1	up
	ENSMUSG00000033450	T cell activation Rho GTPase activating protein	Tagap	up
	ENSMUSG00000024462	gamma-aminobutyric acid (GABA) B receptor, 1	Gabbr1	up
	ENSMUSG00000032536	trafficking protein, kinesin binding 1	Trak1	up
	ENSMUSG00000038028	Trp53 induced glycolysis regulatory phosphatase	Tigar	up
	ENSMUSG00000024235	mitogen-activated protein kinase kinase kinase 8	Map3k8	up
	ENSMUSG00000015837	sequestosome 1	Sqstm1	up
	ENSMUSG00000000627	sema domain, immunoglobulin domain (Ig), TM domain, and short cytoplasmic domain	Sema4f	up
	ENSMUSG00000078919	dolichol-phosphate (beta-D) mannosyltransferase 1	Dpm1	up
	ENSMUSG00000036478	BTG anti-proliferation factor 1	Btg1	up
	ENSMUSG00000074151	NLR family, CARD domain containing 5	Nlrc5	up
	ENSMUSG00000029518	RAB35, member RAS oncogene family	Rab35	up
	ENSMUSG00000004552	cathepsin E	Ctse	up
	ENSMUSG00000021820	calcium/calmodulin-dependent protein kinase II gamma	Camk2g	up
	ENSMUSG00000118668	ribosomal protein S6 kinase, polypeptide 4	Rps6ka4	up
	ENSMUSG00000038976	protein phosphatase 1, regulatory subunit 9B	Ppp1r9b	up
	ENSMUSG00000020659	Casitas B-lineage lymphoma-like 1	Cbll1	up
	ENSMUSG00000025747	thymidylate synthase	Tyms	up
	ENSMUSG00000021696	ELOVL family member 7, elongation of long chain fatty acids (yeast)	Elovl7	up
	ENSMUSG00000034329	BRCA1 interacting protein C-terminal helicase 1	Brip1	up
	ENSMUSG00000090077	Lck interacting transmembrane adaptor 1	Lime1	up
	ENSMUSG00000069920	UDP-GlcNAc:betaGal beta-1,3-N-acetylglucosaminyltransferase 9	B3gnt9	up
	ENSMUSG00000040006	glycoprotein integral membrane 1	Ginm1	up
	ENSMUSG00000042814	malignant T cell amplified sequence 2	Mcts2	up
	ENSMUSG00000078202	Notch-regulated ankyrin repeat protein	Nrarp	up
	ENSMUSG00000017734	dysbindin (dystrobrevin binding protein 1) domain containing 2	Dbndd2	up
	ENSMUSG00000022887	mannan-binding lectin serine peptidase 1	Masp1	up
	ENSMUSG00000040111	GRAM domain containing 1B	Gramd1b	up
	ENSMUSG00000020910	ADP-ribose/CDP-alcohol diphosphatase, manganese dependent	Adprm	up
	ENSMUSG00000025907	RB1-inducible coiled-coil 1	Rb1cc1	up
	ENSMUSG00000054770	potassium channel tetramerisation domain containing 18	Kctd18	up
	ENSMUSG00000039458	myotubularin related protein 12	Mtmr12	up
	ENSMUSG00000033031	cell proliferation regulating inhibitor of protein phosphatase 2A	Cip2a	up
	ENSMUSG00000000386	MX dynamin-like GTPase 1	Mx1	up
	ENSMUSG00000023206	interleukin 15 receptor, alpha chain	Il15ra	up
	ENSMUSG00000079555	HAUS augmin-like complex, subunit 3	Haus3	up
	ENSMUSG00000078606	GTPase, very large interferon inducible, family member 2	Gvin2	up
	ENSMUSG00000042688	mitogen-activated protein kinase 6	Mapk6	up
	ENSMUSG00000026311	ankyrin repeat and SOCS box-containing 1	Asb1	up
	ENSMUSG00000025786	zinc finger, DHHC domain containing 3	Zdhhc3	up
	ENSMUSG00000024654	asparaginase like 1	Asrgl1	up
	ENSMUSG00000026782	abl interactor 2	Abi2	up
	ENSMUSG00000017418	ADP-ribosylation factor-like 5B	Arl5b	up
	ENSMUSG00000047867	GTPase, IMAP family member 6	Gimap6	up
	ENSMUSG00000032300	RIKEN cDNA 1700017B05 gene	1700017B05Rik	up
	ENSMUSG00000051316	TATA-box binding protein associated factor 7	Taf7	up
	ENSMUSG00000003363	phospholipase D family, member 3	Pld3	up
	ENSMUSG00000028878	family with sequence similarity 76, member A	Fam76a	up
	ENSMUSG00000072082	cyclin F	Ccnf	up
	ENSMUSG00000024792	zinc finger like protein 1	Zfpl1	up
	ENSMUSG00000073155	RIKEN cDNA 1810058I24 gene	1810058I24Rik	up
	ENSMUSG00000001794	calpain, small subunit 1	Capns1	up
	ENSMUSG00000009630	protein phosphatase 2 (formerly 2A), catalytic subunit, beta isoform	Ppp2cb	up
	ENSMUSG00000008301	phosphorylated adaptor for RNA export	Phax	up
	ENSMUSG00000023460	RAB12, member RAS oncogene family	Rab12	up
	ENSMUSG00000026473	glutamate-ammonia ligase (glutamine synthetase)	Glul	up
	ENSMUSG00000053977	CD8 antigen, alpha chain	Cd8a	up
	ENSMUSG00000038366	LIM and SH3 protein 1	Lasp1	up
	ENSMUSG00000072969	armadillo repeat containing, X-linked 5	Armcx5	up
	ENSMUSG00000047648	F-box protein 30	Fbxo30	up
	ENSMUSG00000049882	valosin containing protein lysine (K) methyltransferase	Vcpkmt	up
	ENSMUSG00000035840	LysM, putative peptidoglycan-binding, domain containing 3	Lysmd3	up
	ENSMUSG00000026222	nuclear antigen Sp100	Sp100	up
	ENSMUSG00000026728	vimentin	Vim	up
	ENSMUSG00000038244	microtubule associated monooxygenase, calponin and LIM domain containing 2	Mical2	up
	ENSMUSG00000029722	ArfGAP with FG repeats 2	Agfg2	up
	ENSMUSG00000096255	dynein light chain Tctex-type 1B	Dynlt1b	up
	ENSMUSG00000008226	secernin 3	Scrn3	up
