# Supplementary material for: Targeting a disintegrin and metalloprotease (ADAM) 17-CD122 axis enhances CD8+ T cell effector differentiation and anti-tumor immunity
Source: Signal Transduct Target Ther. 2024 Jun 26;9:152. doi: 10.1038/s41392-024-01873-6 (PMC11199508; doi:10.1038/s41392-024-01873-6)
Supplement: Supplementary file 5 — Dataset 3 [file 41392_2024_1873_MOESM5_ESM.xlsx]

## Sheet: DEGs
	Both MS & RNA UP (272)		RNA but not MS UP (965)		MS but no RNA UP (1012)
	Abcb1a		1500009L16Rik		A2m
	Abracl		1700001O22Rik		Aak1
	Acot7		1700017B05Rik		Aars1
	Acss2		1700020L24Rik		Abce1
	Agfg2		1700025G04Rik		Abi1
	Ak3		1810058I24Rik		Acaca
	Alcam		2610528A11Rik		Acbd6
	Anxa1		4930465K10Rik		Acot11
	Anxa2		4930486L24Rik		Acot8
	Anxa4		4930579G24Rik		Acox1
	Anxa6		4932414N04Rik		Acp5
	Ap3s1		4933427D14Rik		Acsl4
	Apaf1		a		Actr10
	Apbb1ip		A630073D07Rik		Actr2
	Apobec2		AA467197		Actr3
	Apobr		Abcb1b		Actr5
	Arap2		Abhd5		Acy1
	Arhgap18		Abi2		Adam17
	Arhgap26		Ablim2		Adprh
	Arhgef2		Abt1		Adss2
	Arl15		Acap3		Afg3l1
	Arl2bp		Acsbg1		Afm
	Arl6ip5		Adamts14		Agap2
	Arsb		Adcy3		Agpat3
	As3mt		Add2		Agps
	Asns		Adgre5		Ahsg
	Asrgl1		Adora2a		Aip
	Atg101		Adprm		Akap10
	Atg7		Aff2		Akna
	Atp2b1		Agpat4		Akt1
	Atxn1		Agtrap		Alad
	Bhlhe40		Ahnak		Aldh16a1
	Bicral		Ahrr		Amdhd2
	Bin2		Aifm2		Amotl2
	Borcs7		Ajm1		Amy1
	Brd9		Ajuba		Anapc5
	Bspry		Akp3		Anapc7
	Camk2g		Amigo1		Ankrd10
	Capn2		Amigo3		Ankrd11
	Carhsp1		Ank		Ankrd17
	Casp1		Ankrd9		Ankrd44
	Casp3		Anln		Ankrd52
	Casp4		Antxr2		Ankzf1
	Ccdc88c		Ap1s2		Ano1
	Ccl5		Apbb1		Anp32e
	Ccr5		Aplp1		Ap1b1
	Cd48		Aplp2		Ap1g2
	Cd8a		Apol8		Ap1s1
	Cdca8		Aqp7		Ap3b1
	Cdk1		Aqp9		Ap3m1
	Cdk6		Arf4		Ap5b1
	Cep250		Arhgap10		Apob
	Chd7		Arid5a		Apoh
	Chsy1		Arl11		Appbp2
	Cobll1		Arl4a		Appl1
	Cpne1		Arl4d		Arf2
	Crip1		Arl5b		Arf3
	Crip2		Armc7		Arf6
	Ctla2b		Armcx5		Arfgap1
	Ctsa		Asap2		Arfgap2
	Cx3cr1		Asb1		Arfgap3
	Cyria		Aspm		Arfgef1
	Dapk2		Atf6		Arfgef2
	Dcp1b		Atg12		Arfip1
	Dennd5a		Atg2a		Arfip2
	Diaph1		Atg4d		Arhgap1
	Dnajb4		Atosb		Arid3b
	Dock5		Atp2a1		Arih2
	Dok2		Atp2a3		Arl2
	Dstn		Atp8b4		Arl4c
	Ehbp1l1		Atxn7		Arl6ip6
	Entpd1		Atxn7l2		Armc1
	Eomes		B3glct		Armc6
	Ezh2		B3gnt9		Arnt
	Fam107b		B4galt1		Arpc3
	Fam117a		B4galt5		Arpc5
	Fcgrt		Bag3		Arrb2
	Fut8		Bag4		Atg3
	Gab3		Baiap3		Atg5
	Gabarapl2		Bak1		Atl2
	Galnt3		Bambi		Atox1
	Gfod1		Bbln		Atp11b
	Ggh		Bcl2a1d		Atp1b3
	Gimap6		Bcl2l1		Atp2a2
	Glrx		Bcl2l11		Atp5if1
	Gnpda1		Bfsp1		Atp5mf
	Gnptg		Birc5		Atp5mpl
	Golm1		Bloc1s4		Atp6v1c1
	Gprin3		Bmpr1a		Atp6v1e1
	Gpx8		Bmx		Atp6v1g1
	Gss		Bnip3l		Atp8b2
	Gzma		Brip1		Atxn3
	Gzmb		Brpf3		Aven
	Gzmk		Bscl2		Azi2
	Haus2		Btbd10		Bag6
	Hexim1		Btg1		Baiap2
	Hid1		Btg3		Birc6
	Hip1		Btnl9		Blmh
	Hip1r		C1qtnf6		Bltp3b
	Hk2		Cabyr		Blvra
	Hmgb2		Cacnb4		Bnip2
	Hopx		Cadm3		Bola3
	Hspa14		Camk2n1		Btf3
	Htatip2		Camk2n2		Bud31
	Ide		Camkmt		C3
	Ifngr1		Capn11		Ca5b
	Igf2r		Capns1		Cad
	Ikzf5		Car1		Calcoco1
	Il18r1		Car5b		Calm1
	Il2ra		Cbll1		Camk4
	Il2rb		Ccdc142		Capn7
	Inpp4a		Ccdc180		Capns2
	Insrr		Ccdc92b		Capza1
	Iqgap2		Cchcr1		Capza2
	Itga1		Ccl3		Card11
	Itga4		Ccl4		Cars1
	Itgal		Ccl9		Casc3
	Itgam		Ccna2		Casp7
	Itgax		Ccnb2		Cast
	Itgb1		Ccnf		Cavin1
	Itgb2		Ccno		Cblb
	Jak1		Ccnt1		Cc2d1a
	Katnb1		Ccr2		Cc2d1b
	Kcnab2		Ccrl2		Ccdc124
	Kif15		Ccsap		Ccdc25
	Kif21b		Ccser2		Ccdc43
	Kif4		Cd160		Ccdc88b
	Klf3		Cd200r4		Ccdc97
	Klra3		Cd44		Ccs
	Klre1		Cd47		Cct6a
	Klrg1		Cd80		Ccz1
	Klrk1		Cd8b1		Cd2
	Ksr1		Cdadc1		Cd84
	L1cam		Cdc20b		Cdan1
	Lair1		Cdc25b		Cdc37
	Lancl3		Cdc34		Cdc42
	Lasp1		Cdc42ep3		Cdc42se1
	Lgals1		Cdhr1		Cdca2
	Lgals3		Cdk5rap1		Cdin1
	Lgalsl		Cdkn2a		Cdk2
	Lime1		Cdkn2c		Cdkn1b
	Lpcat4		Cdkn3		Cdkn2d
	Lrrfip2		Cemip2		Cdr2l
	Lrrk1		Cenpa		Cenpe
	Lsp1		Cenpf		Cenpk
	Lxn		Cenpl		Cenpm
	Ly6c2		Cenpu		Cenpo
	Map2k3		Cenpv		Cenpt
	Map7d1		Cenpw		Cep55
	Mapre2		Cercam		Cers5
	Mcam		Chaf1a		Cert1
	Mki67		Chd9		Cfap300
	Mlkl		Chil5		Cgas
	Mtmr12		Chpf		Chaf1b
	Myo18a		Chpt1		Chek2
	Myo1f		Chrm4		Chfr
	Naip2		Chrne		Chkb
	Nbeal2		Chst11		Chmp5
	Ncald		Ciart		Chtf18
	Nck2		Cip2a		Chuk
	Nedd4		Cir1		Ciao1
	Nfatc3		Cit		Ciao2b
	Nhsl2		Cited2		Cib1
	Niban1		Ckap2		Cic
	Niban2		Ckap2l		Cisd1
	Nln		Cks2		Cisd3
	Nptn		Clcn5		Clasp1
	Nsd2		Cldnd2		Clec2d
	Nsmaf		Clec3b		Clic1
	Nudt4		Clip4		Clic4
	Nup50		Clspn		Cmip
	Orc1		Clstn1		Cmpk1
	Osbpl3		Cma1		Cnbp
	Osbpl5		Cmklr1		Cnot1
	Ostf1		Cnnm2		Cnot11
	Pacsin2		Cnrip1		Cnot3
	Pcyt1a		Cntf		Cnot6l
	Peak1		Coq10b		Cog1
	Pfkp		Cpeb2		Cog3
	Pgm2l1		Cpne7		Copa
	Phf13		Cpped1		Copb1
	Phf21a		Cradd		Copg1
	Pik3ap1		Crot		Coro1c
	Pik3r1		Crybb1		Coro7
	Pik3r5		Crybg1		Cox20
	Pitpnc1		Crybg3		Cox5a
	Pld3		Csmd3		Cox7a2
	Plek		Csprs		Cpne3
	Pogk		Csrnp1		Cpox
	Ppp1r12a		Cst7		Cracr2a
	Ppp2r5b		Ctla2a		Crbn
	Prex1		Ctnnbip1		Crkl
	Prf1		Ctsd		Crmp1
	Prkx		Ctse		Csde1
	Prune1		Ctxn1		Cse1l
	Ptpn12		Cxcr3		Csnk1g1
	Ptpn22		Cyp17a1		Ctbs
	Ptpre		Cysltr2		Ctps1
	Pttg1ip		D130043K22Rik		Ctsw
	Pycard		D16Ertd472e		Ctu1
	Rab19		Daam2		Cul2
	Rab27a		Dagla		Cuta
	Rab35		Dap		Cyb5b
	Rap1b		Dbf4		Cyb5d2
	Rap1gap2		Dbndd2		Cycs
	Rasa3		Dbr1		Cyld
	Rassf1		Dclre1a		Cyp1a1
	Rb1cc1		Dda1		Cyth1
	Reep5		Ddias		Dars2
	Rgs3		Ddx28		Dbi
	Rhoc		Dennd4a		Dcaf5
	Rpa2		Depdc1a		Dcaf8
	S100a10		Depdc1b		Dctn1
	S100a11		Dgat1		Dctn2
	S100a4		Dgkh		Dctpp1
	S100a6		Diaph3		Ddhd2
	S1pr4		Dipk2a		Ddost
	Sdcbp2		Disc1		Ddx19a
	Selplg		Dixdc1		Ddx3x
	Sema4a		Dkkl1		Ddx6
	Septin11		Dlgap5		Decr1
	Sh2d2a		Dnah11		Def6
	Sh2d3c		Dnaja4		Degs1
	Slamf7		Dnajb6		Dennd4c
	Slc12a4		Dnajb9		Dera
	Slc2a3		Dnajc15		Dgcr8
	Slc4a7		Dnajc25		Dhfr
	Smad3		Dpm1		Dhodh
	Smap1		Dpy19l1		Dhrs1
	Smpd1		Dsp		Dhx29
	Sntb2		Dtl		Dhx8
	Soat2		Dusp1		Dll4
	Sord		Dusp14		Dmac1
	Spag1		Dusp2		Dmac2
	Spata13		Dusp4		Dnajb11
	Specc1		Dusp5		Dnajc1
	Spn		Dusp8		Dnajc16
	Srgap2		Dusp9		Dnajc2
	Stard10		Dynlt1b		Dnajc9
	Stk39		Dyrk1b		Dnm1l
	Stmn1		Dyrk3		Dnmt1
	Stx11		Dzip1l		Dnph1
	Sun1		E2f2		Dok1
	Syne3		E2f7		Dpagt1
	Sytl1		E330021D16Rik		Dpp3
	Sytl2		Efhd2		Dpp8
	Tacc1		Efna1		Dpp9
	Tbc1d2		Eid3		Dpysl2
	Tbl2		Eif1		Drg2
	Tigar		Elfn2		Dsn1
	Tnfaip3		Elovl4		Dtd2
	Top2a		Elovl7		Dusp12
	Tppp3		Eml2		Dync1i2
	Tprn		Emp1		Dynll1
	Tpst2		Endod1		Dyrk1a
	Trip4		Epas1		Ecpas
	Tstd3		Epsti1		Eea1
	Ttc39b		Erbb2		Eef1a1
	Ttc39c		Erbb3		Eef1g
	Txndc5		Ern1		Efr3a
	Tyms		Errfi1		Egln1
	Ubash3b		Esm1		Ehd4
	Unc119		Etaa1		Eif2a
	Usp48		Eva1b		Eif2ak2
	Vcl		Evi2a		Eif2b1
	Xdh		F2r		Eif2b4
	Xrn1		F2rl2		Eif2d
	Ythdf1		F630111L10Rik		Eif3d
	Zc3hav1		Fam131b		Eif3g
	Zfp36l2		Fam171b		Eif4b
	Zmiz1		Fam177a		Eif4e
	Zyx		Fam204a		Eif4enif1
			Fam220a		Eif4g2
			Fam76a		Eif4h
			Fam78b		Elf4
			Fam83d		Elmo2
			Fam89b		Eme1
			Fasl		Eml3
			Faxc		Eml5
			Fbxl2		Eno1
			Fbxl22		Erc1
			Fbxo30		Ercc6l
			Fbxo31		Erf
			Fbxo33		Ergic2
			Fbxo34		Erp44
			Fbxo44		Ess2
			Fbxw7		Esyt1
			Fcgr2b		Eurl
			Fcho2		Evi2b
			Fgl2		Exoc1
			Fhip1b		Exoc3
			Fhl2		Exoc4
			Filip1		Exosc3
			Fkbp10		Eya3
			Fos		F13b
			Fosb		F2
			Fosl2		F5
			Foxd2		Fabp5
			Frat1		Faim
			Frat2		Fam3a
			Fryl		Fam91a1
			Fstl3		Fanci
			Furin		Fasn
			Fxyd5		Fau
			Fxyd7		Fbln1
			Fyn		Fbxo28
			Fzd5		Fbxo3
			Gabarapl1		Fbxo4
			Gabbr1		Fbxo5
			Gadd45a		Fcho1
			Gadd45b		Fdps
			Galr3		Fen1
			Garre1		Fkbp2
			Gas2		Fkbp5
			Gata3		Fkbp8
			Gdf11		Fli1
			Gem		Flii
			Gimap7		Flna
			Ginm1		Flnb
			Gja1		Flot1
			Glis2		Fmr1
			Glul		Fnta
			Gm11100		Fyb1
			Gm15542		Fyco1
			Gm17879		G3bp1
			Gm18811		G6pdx
			Gm19203		Gabarap
			Gm20517		Gale
			Gm20594		Galnt10
			Gm2541		Galnt11
			Gm2792		Galnt7
			Gm2808		Gars1
			Gm3336		Gbp4
			Gm38425		Gbp7
			Gm45902		Gcat
			Gm527		Gcc2
			Gm53056		Gcfc2
			Gm5779		Gcn1
			Gm6967		Gde1
			Gm7592		Gemin5
			Gm7609		Gfpt1
			Gna15		Gga1
			Gnal		Gigyf2
			Gnptab		Gimap4
			Golim4		Gimap8
			Golt1b		Gins1
			Gpc1		Gins3
			Gpnmb		Gins4
			Gpr153		Gipc1
			Gpr160		Git1
			Gpr63		Gla
			Gprc5a		Glmn
			Gramd1b		Glrx3
			Gramd3		Gmds
			Grk5		Gmfg
			Gsap		Gmppb
			Gsr		Gmps
			Gtse1		Gng2
			Gvin2		Golga3
			Gvin-ps2		Golga4
			Gvin-ps4		Golph3
			Gypa		Got2
			Gzmm		Gpalpp1
			H1f0		Gpd2
			H2az1		Gpkow
			H2-Q10		Gpn1
			H3f3b		Gpsm1
			H60b		Gpsm3
			Hacd2		Gpt
			Hace1		Gramd2b
			Haspin		Grap2
			Haus3		Grcc10
			Haus4		Grk2
			Havcr2		Gskip
			Hcn2		Gspt1
			Hdhd5		Gtf2a2
			Heatr9		Gtf2e1
			Herpud2		Gtf2f2
			Hic1		Gtpbp1
			Higd1a		Gvin1
			Hmgb3		H2ac20
			Hmmr		Hars1
			Hoxc4		Hat1
			Hrh2		Haus1
			Hsf4		Haus7
			Hspa1a		Haus8
			Hspa1b		Hcls1
			Hspa2		Hdac6
			Hyal3		Hdac7
			Ica1		Hdlbp
			Id2		Heatr6
			Ier2		Hectd3
			Ier3		Helb
			Ifitm10		Hells
			Ifng		Hgh1
			Ifrd1		Hikeshi
			Igf2bp2		Hint1
			Igf2bp3		Hmbs
			Ikzf3		Hmg20b
			Il10ra		Hmgn5
			Il12rb1		Hook3
			Il12rb2		Hprt1
			Il15ra		Hps3
			Il18rap		Hps5
			Il20rb		Hps6
			Il31ra		Hs2st1
			Incenp		Hsd17b4
			Ing2		Hsp90aa1
			Inppl1		Hsp90b1
			Insig1		Hspa1l
			Insl6		Hycc1
			Isca1		Idh3g
			Itga2		Idi1
			Itgad		Igfbp2
			Jun		Ighg
			Junb		Ighmbp2
			Kcnab3		Igkc
			Kcnj8		Il2rg
			Kcnk5		Ilk
			Kcnk6		Impa2
			Kcnk7		Impdh2
			Kctd17		Ing4
			Kctd18		Ints14
			Kctd9		Ip6k1
			Khdc3		Ipo8
			Kif11		Ipo9
			Kif14		Irf2
			Kif18b		Itfg2
			Kif22		Itgb6
			Kif5c		Itih3
			Klf10		Itih4
			Klf11		Itk
			Klf2		Itpa
			Klf4		Jmjd6
			Klf6		Jpt2
			Klk13		Kars1
			Klra14-ps		Katna1
			Klra18		Kcnj13
			Klra4		Kdelr1
			Klra9		Kdm3a
			Klrb1c		Kdm3b
			Klrc1		Keap1
			Klrc2		Khdc4
			Klrc3		Khnyn
			Klrd1		Kiaa2013
			Kpna1		Kif16b
			Lag3		Kif27
			Lamb3		Kif2c
			Lamc1		Kifc1
			Laptm5		Klc1
			Lats2		Klhdc4
			Lgi4		Klhl25
			Lhfp		Kmt2e
			Lhfpl2		Kpna3
			Lilrb4a		Kpna4
			Lilrb4b		Krt1
			Lmna		Krt10
			Lmnb1		Krt16
			Lmntd1		Krt17
			Lpin1		Krt42
			Lrp5		Krt6a
			Lrp8		Krt72
			Lrrc73		Lactb2
			Ltb4r1		Lamtor1
			Ltb4r2		Lamtor5
			Ltbp4		Larp4
			Ltk		Lax1
			Ly6a2		Lck
			Ly6i		Ldb1
			Lysmd3		Lfng
			Macir		Lgals3bp
			Mafa		Lig1
			Maff		Limd1
			Mafk		Limk2
			Magee1		Lims1
			Malsu1		Lnpk
			Map1lc3a		Lpgat1
			Map1lc3b		Lpp
			Map3k15		Lpxn
			Map3k8		Lrba
			Map6		Lrch3
			Mapk10		Lrch4
			Mapk6		Lrpap1
			Mapk8ip1		Lrrc40
			Masp1		Lrrc47
			Mcts2		Lrrc57
			Mdfic		Lrrc8a
			Mdm1		Lrrfip1
			Med12l		Ltn1
			Megf9		Ly9
			Mest		Lypla2
			Metrnl		Lyst
			Mettl7a1		Macf1
			Mfsd14b		Madd
			Mgat5b		Malt1
			Mical2		Man1a2
			Mill2		Man2a1
			Mis18bp1		Manf
			Mkrn1		Map2k4
			Mms22l		Map2k5
			Mns1		Map3k4
			Mob4		Map3k7
			Mocos		Map4
			Morc2b		Map4k2
			Mpp2		Mapk14
			Mrpl9		Mapk3
			Ms4a4b		Mapkap1
			Ms4a6d		Mapkapk5
			Msc		Mapre1
			Mt1		Mbd2
			Mt2		Mbnl1
			Mt3		Mbnl3
			Mtf1		Mcm2
			Mthfsl		Mcm3
			Muc20		Mcm4
			Mx1		Mcm5
			Mxd1		Mcm6
			Mxi1		Mcm7
			Myo3b		Mcrip1
			Myom2		Mcu
			Myt1		Mcub
			N4bp1		Med18
			Nav2		Memo1
			Ncapg		Metap1
			Nccrp1		Metap2
			Ndc80		Mgat1
			Ndfip2		Mgat2
			Nek10		Mia3
			Nfe2		Mical1
			Nfil3		Mis18a
			Nfkbia		Mknk2
			Nfkbiz		Mkrn2
			Nipal3		Mmut
			Nkd2		Mob1b
			Nkg7		Mon1a
			Nlrc5		Mprip
			Nmb		Mrpl27
			Nmnat2		Mrpl35
			Nod1		Mrpl39
			Nol4l		Mrpl4
			Notch3		Mrpl58
			Nqo2		Mrps16
			Nr4a1		Mrps28
			Nr4a2		Mrps36
			Nradd		Msto1
			Nrarp		Mtmr1
			Nrbp2		Mtmr2
			Nrp1		Mtmr3
			Nsmf		Mtmr6
			Ntng2		Mtmr9
			Nucb1		Mus81
			Numbl		Myg1
			Nusap1		Myo1g
			Nyap1		Myo9b
			Obsl1		Mysm1
			Oca2		Mzt2
			Ocel1		Naa50
			Odc1		Naa80
			Omg		Nab1
			Onecut2		Nanp
			Oplah		Nans
			Or10ag59		Nap1l1
			Or11h6		Nap1l4
			Or13a25		Napg
			Or13p3		Nasp
			Or1e1		Ncapd2
			Or2j3		Ncapd3
			Or2n1b		Ncapg2
			Or2y11		Ncaph
			Or4a73		Ncaph2
			Or4c116		Nck1
			Or4f15		Ncln
			Or4f54		Ndufaf5
			Or51a5		Ndufb2
			Or51ab3		Ndufb4
			Or5ac22		Nedd8
			Or5l14		Nedd9
			Or5w12		Nefh
			Or6c211		Nek3
			Or7d11		Nemf
			Or7d9		Neu1
			Orc6		Nfatc2
			Oser1		Nhlrc2
			Osgin2		Nhlrc3
			Osmr		Nin
			Otoa		Ninj1
			Otop3		Nkiras2
			Ovol2		Nlrc3
			P2ry12		Nlrp9c
			P2ry14		Nmes1
			P3h4		Nmral1
			Pacsin3		Nmt2
			Padi2		Nosip
			Pald1		Npc1
			Palm		Nploc4
			Paqr3		Nrbf2
			Parm1		Nsun6
			Parpbp		Nt5c3b
			Pcdhgc3		Ntan1
			Pcdhgc4		Nub1
			Pcdhgc5		Nubp1
			Pcgf2		Nucks1
			Pde4a		Nudt5
			Pde4d		Nup37
			Pde8a		Oga
			Pea15a		Ogfr
			Pear1		Orc5
			Per1		Otud4
			Perp		Ovca2
			Pglyrp1		P4hb
			Phax		Paat
			Pheta2		Pacs1
			Phf11a		Paics
			Phf21b		Pak2
			Phlda1		Pak3
			Pianp		Palm2
			Pias3		Paox
			Pif1		Papola
			Pim1		Parg
			Pim3		Park7
			Pink1		Parp10
			Pla2g4a		Pbdc1
			Plcd1		Pbxip1
			Plch1		Pcgf5
			Pld2		Pcif1
			Plekhf1		Pcnp
			Plekhg3		Pdap1
			Plekhh3		Pdcl3
			Plk3		Pdlim5
			Plk4		Pdpk1
			Pls1		Pdzd11
			Plscr1		Pelo
			Plxdc1		Pex14
			Pmaip1		Pex5
			Pnrc1		Pf4
			Podxl		Pfdn1
			Poglut3		Pfdn2
			Pop4		Pfdn5
			Popdc2		Pfdn6
			Ppef2		Pfn1
			Ppm1j		Pgam1
			Ppp1r15a		Pgk2
			Ppp1r9b		Pgrmc1
			Ppp2cb		Phf6
			Ppp3cc		Phgdh
			Pqlc3		Phyhip
			Prc1		Pi4ka
			Prdm1		Picalm
			Prex2		Pik3ca
			Prkar2b		Pin1
			Prkca		Pin4
			Prr11		Pip4k2c
			Prr13		Pitpnb
			Prrc2b		Plat
			Prrg3		Plcg1
			Prss16		Plec
			Ptger4		Plekho2
			Pth1r		Pmf1
			Ptms		Pms2
			Ptp4a1		Pmvk
			Ptpn13		Pnp
			Ptpn4		Pnpla2
			Ptprv		Pofut2
			Pxylp1		Pola1
			Rab11fip4		Pola2
			Rab12		Pold1
			Rab33b		Pold2
			Rab39b		Pole
			Rab5a		Pole3
			Rab8b		Polk
			Rabep2		Polr2i
			Racgap1		Polr2l
			Ramac		Polr2m
			Rap2a		Ppil2
			Rapgef2		Ppm1b
			Raph1		Ppp1r18
			Rara		Ppp2ca
			Rasl11a		Ppp2r2d
			Rasl11b		Ppp2r5c
			Rasl12		Ppp2r5e
			Rbbp8		Ppp4r3a
			Rbm47		Praf2
			Rcor2		Prag1
			Rell1		Prdx4
			Ret		Prep
			Rgs1		Prim1
			Rgs2		Prim2
			Rgs7		Prkag1
			Rhpn1		Prkar2a
			Rilpl2		Prpf18
			Rin1		Prps1
			Riok1		Prrc1
			Rmdn2		Psat1
			Rnf125		Psd4
			Rnf138		Psma2
			Rnf166		Psmb2
			Rnf183		Psmb3
			Rnf216		Psmc1
			Rom1		Psmc5
			Rora		Psmc6
			Rpgrip1l		Psmd1
			Rpl27a-ps1		Psmd11
			Rpl39l		Psmd14
			Rps6ka4		Psmd2
			Rrm2		Psmd7
			Rsu1		Psmd9
			Rtl5		Psme3
			Runx1		Psme3ip1
			Runx2		Psme4
			Rwdd2a		Psmg4
			Ryk		Psph
			S100a13		Pstpip1
			S100a14		Ptbp3
			S1pr5		Ptges3
			Sagsin1		Ptpn7
			Samd3		Ptrhd1
			Sap30		Pum1
			Sapcd2		Pxn
			Sar1a		Pycr2
			Sarm1		Pygb
			Scd3		R3hdm2
			Scfd2		Rab37
			Scrn3		Rab3gap1
			Scrt1		Rabgap1l
			Sec24d		Rac1
			Selenok		Rac2
			Selenom		Rad21
			Selenon		Rad51ap1
			Sema4f		Rad54l2
			Sema6b		Ralbp1
			Sema6c		Ralgapb
			Septin4		Ran
			Serp2		Ranbp1
			Serpinb1b		Ranbp9
			Serpinb6b		Rap2b
			Serpinb9		Rap2c
			Serpinb9b		Rasal3
			Sesn2		Rasgrp2
			Sfxn3		Raver1
			Sgk1		Rbm22
			Sgo1		Rbm3
			Sgo2a		Rbms1
			Sgtb		Rbmxl1
			Sh2d1a		Rcbtb1
			Sh2d5		Rcbtb2
			Sh3bp5l		Rchy1
			Shcbp1		Rcn3
			Siah1b		Rdx
			Siah2		Relch
			Sik1		Rfc2
			Ska3		Rfc3
			Sla		Rfc4
			Slc15a2		Rgn
			Slc19a2		Rheb
			Slc20a1		Rhof
			Slc25a16		Rhot2
			Slc25a2		Ric8a
			Slc25a24		Rida
			Slc25a33		Ripk1
			Slc25a51		Ripk3
			Slc25a53		Rmdn1
			Slc2a1		Rnaseh2a
			Slc35d2		Rnaseh2b
			Slc35d3		Rnaseh2c
			Slc35e4		Rnasel
			Slc39a4		Rnaset2a
			Slc3a2		Rnf115
			Slc43a3		Rnf13
			Slc4a1		Rnf14
			Slc52a3		Rnpep
			Slc6a20a		Robo4
			Slc6a8		Rpa1
			Slco3a1		Rpl10
			Slco4a1		Rpl18
			Slu7		Rpl35
			Smc5		Rpl35a
			Smim24		Rps10
			Smim3		Rps12
			Smndc1		Rps13
			Smpdl3b		Rps14
			Smtn		Rps16
			Smyd1		Rps19
			Snx10		Rps20
			Snx18		Rps24
			Sorbs1		Rps27a
			Sos2		Rps29
			Sowahc		Rps6ka1
			Sp100		Rps6kb1
			Spag5		Rrbp1
			Sppl3		Rrm1
			Spsb3		Rsrc2
			Spty2d1		Rtn3
			Spx		Saal1
			Sqstm1		Sac3d1
			Srcin1		Sacs
			Srgap3		Sar1b
			Srgn		Sars2
			Ssh1		Sash3
			St3gal4		Scly
			St3gal6		Scnm1
			Star		Sdcbp
			Stil		Sec11c
			Stk32c		Sec23a
			Sub1		Sec23b
			Supt4a		Sec23ip
			Syce1		Sec31a
			Sycp3		Sec61a1
			Syngr3		Sec61a2
			Sytl3		Septin1
			Tacc3		Septin2
			Taf7		Septin6
			Taf9		Septin7
			Taf9b		Septin9
			Tafa3		Serhl
			Tagap		Serpinb6
			Tamalin		Serpinc1
			Tasl		Serpinf1
			Tatdn2		Sfxn1
			Tbc1d22b		Sgf29
			Tbkbp1		Sh3bgrl
			Tbx21		Sh3bgrl3
			Tcp11		Sh3bp2
			Tead3		Shmt1
			Tex13d		Shmt2
			Tex15		Sidt2
			Tex45		Sike1
			Tfip11		Sirt1
			Tgif1		Sirt2
			Tgm7		Sirt4
			Thap1		Skap2
			Thap3		Skp1
			Ticrr		Slain1
			Tigit		Slbp
			Tiparp		Slc25a20
			Tjp1		Slc27a4
			Tktl1		Slc28a2
			Tlcd2		Slc35e1
			Tm6sf1		Slc39a8
			Tm7sf3		Slc44a2
			Tmbim1		Slc7a14
			Tmem140		Slfn9
			Tmem151a		Slirp
			Tmem159		Slk
			Tmem163		Smad2
			Tmem171		Smad4
			Tmem198		Smap2
			Tmem231		Smarca1
			Tmem37		Smarcc1
			Tmprss13		Smc2
			Tnfrsf23		Smc4
			Tnfrsf8		Smdt1
			Tnfsf14		Sms
			Tnfsf9		Snd1
			Tnrc18		Snrpb2
			Tob1		Snupn
			Tpx2		Snx3
			Traf3ip1		Spag9
			Traj48		Spast
			Traj58		Spc25
			Traj59		Spg21
			Traj60		Sppl2a
			Traj61		Srf
			Trak1		Srp14
			Trav14d-1		Srp54
			Trav21-dv12		Stam2
			Trav23		Stambp
			Trav8-2		Stat4
			Trbj1-1		Stim1
			Trbj1-2		Stk24
			Trbj2-1		Stmn2
			Trbv12-1		Stn1
			Trdj1		Strap
			Trdj2		Stxbp2
			Trdv1		Stxbp5
			Trdv2-2		Sugt1
			Trdv3		Sumf2
			Trdv4		Sumo2
			Trex1		Supt16h
			Trib1		Surf1
			Trim16		Suv39h1
			Trim37		Syncrip
			Trim46		Sytl4
			Trim72		Tab2
			Trim8		Tagln2
			Trp53inp2		Taok3
			Trpc1		Tars1
			Trub2		Tbc1d10a
			Tsga10		Tbc1d10c
			Tsks		Tbc1d22a
			Tspan2		Tbc1d8b
			Tspoap1		Tbcb
			Ttc16		Tbl1xr1
			Ttc7b		Tdg
			Ttk		Tdp1
			Ttll8		Tdrd7
			Ttyh2		Tepsin
			Tub		Tex30
			Tubb4a		Tgm3
			Txlnb		Themis
			Ubald2		Thy1
			Ubb-ps		Tkfc
			Ubc		Tln1
			Ube2c		Tmco6
			Ube2g2		Tmed10
			Ugcg		Tmed9
			Unc5b		Tmem109
			Unkl		Tmem50a
			Upk1a		Tmem97
			Usp20		Tmf1
			Usp27x		Tmsb10
			Usp46		Tmsb4x
			Ust		Tnk2
			Utf1		Tnks1bp1
			Vamp3		Tnpo1
			Vat1		Tnrc6c
			Vcpkmt		Tomm6
			Vim		Tp53rkb
			Vmn2r130		Tpi1
			Vmn2r4		Tpm3
			Vmn2r6		Tpm4
			Vmn2r96		Tpmt
			Vopp1		Tpp2
			Vps37b		Tprg1l
			Vsig10l		Tra2a
			Vwa1		Tradd
			Wbp1l		Traf6
			Wdfy1		Traf7
			Wdr31		Tram1
			Wdr45b		Trappc3
			Wdr95		Trim14
			Wfikkn1		Trim30a
			Wfikkn2		Trim33
			Xirp1		Trip13
			Xrcc2		Trmt2a
			Xrn2		Trp53inp1
			Ybx3		Trpm7
			Yes1		Ttc9c
			Ypel1		Ttf2
			Ypel5		Ttll12
			Ywhaq		Ttr
			Zbed3		Tuba4a
			Zbtb2		Tubb2b
			Zbtb32		Tubb3
			Zbtb38		Tubb4b
			Zbtb42		Tubg1
			Zc3h12a		Tubgcp3
			Zcchc18		Tut4
			Zdhhc14		Twf1
			Zdhhc2		Twf2
			Zdhhc3		Txlng
			Zeb2		Txndc9
			Zfand2a		Txnip
			Zfand4		Txnrd1
			Zfp112		Uba5
			Zfp472		Ubap2
			Zfp52		Ubap2l
			Zfp655		Ubash3a
			Zfp69		Ube2h
			Zfp703		Ube2k
			Zfp791		Ube2l3
			Zfp868		Ube2q1
			Zfp954		Ube2z
			Zfpl1		Ubl3
			Zfpm1		Ubr1
			Zfta		Ubr2
					Ubr7
					Ubxn1
					Ubxn2b
					Ubxn4
					Ubxn6
					Ufc1
					Unc13d
					Upf1
					Uso1
					Usp15
					Usp25
					Usp38
					Vamp8
					Vgll4
					Vps36
					Vps4b
					Vps8
					Wac
					Wdhd1
					Wdr48
					Wdtc1
					Xpnpep1
					Xpo4
					Xpo6
					Yipf5
					Ykt6
					Yrdc
					Ythdf2
					Ywhae
					Ywhah
					Zap70
					Zbed6
					Zbtb1
					Zbtb48
					Zbtb7a
					Zbtb8os
					Zbtb9
					Zc3h15
					Zc3h8
					Zdhhc20
					Zfand1
					Znf330
					Znfx1
					Zng1
					Zpr1
					Zw10
					Zzef1
