# Supplementary material for: Targeting a disintegrin and metalloprotease (ADAM) 17-CD122 axis enhances CD8+ T cell effector differentiation and anti-tumor immunity
Source: Signal Transduct Target Ther. 2024 Jun 26;9:152. doi: 10.1038/s41392-024-01873-6 (PMC11199508; doi:10.1038/s41392-024-01873-6)
Supplement: Supplementary file 6 — Dataset 4 [file 41392_2024_1873_MOESM6_ESM.xlsx]

## Sheet: Sheet1
Supplementary data 3. Differentially expressed genes between WT and ADAM17 KO by RNA-seq
GeneID	symbol	wt_average_counts	ko_average_counts	baseMean	log2FoldChange	lfcSE	stat	pvalue	padj	regulated
ENSMUSG00000000489	Pdgfb	316.436	210.003	263.219	-0.595027	0.197222	-3.01705	0.0025525	0.0447371	down
ENSMUSG00000000579	Dynlt1c	694.302	450.256	572.279	-0.622908	0.146584	-4.24951	2.14242e-05	0.000854497	down
ENSMUSG00000000627	Sema4f	858.572	1721.56	1290.07	1.00289	0.12536	8.00009	1.24332e-15	2.2423e-13	up
ENSMUSG00000001552	Jup	129.647	249.726	189.686	0.940298	0.248961	3.77689	0.000158799	0.00487925	up
ENSMUSG00000001665	Gstt3	24.2118	79.1387	51.6753	1.6871	0.303673	5.55565	2.76574e-08	2.09859e-06	up
ENSMUSG00000003352	Cacnb3	65.9928	111.239	88.616	0.744606	0.203188	3.66462	0.000247703	0.0071684	up
ENSMUSG00000003555	Cyp17a1	218.808	109.508	164.158	-1.01748	0.321046	-3.16927	0.00152824	0.0300432	down
ENSMUSG00000003573	Homer3	71.1125	127.754	99.4333	0.84225	0.274021	3.07367	0.00211446	0.0384683	up
ENSMUSG00000003992	Ssbp2	147.666	55.5468	101.607	-1.39067	0.299538	-4.64272	3.43848e-06	0.000169124	down
ENSMUSG00000004018	Fancl	227.318	147.931	187.624	-0.632823	0.17552	-3.60541	0.000311659	0.00859931	down
ENSMUSG00000004552	Ctse	5845.15	495.987	3170.57	-3.55832	0.111645	-31.8717	6.57967e-223	8.18775e-219	down
ENSMUSG00000004933	Matk	162.451	512.441	337.446	1.67883	0.225655	7.43982	1.00823e-13	1.51161e-11	up
ENSMUSG00000006395	Hyi	503.964	274.794	389.379	-0.83361	0.135889	-6.13449	8.54311e-10	7.53975e-08	down
ENSMUSG00000007872	Id3	152.502	68.6228	110.562	-1.12083	0.284552	-3.93892	8.18502e-05	0.00273802	down
ENSMUSG00000008305	Tle1	268.008	435.086	351.547	0.697041	0.220201	3.16548	0.0015483	0.0303417	up
ENSMUSG00000009772	Nuak2	40.7478	11.5251	26.1365	-1.79648	0.462848	-3.88136	0.000103876	0.00334013	down
ENSMUSG00000010651	Acaa1b	18.209	0.393419	9.30119	-4.90775	0.979182	-5.01209	5.3841e-07	3.11627e-05	down
ENSMUSG00000011179	Odc1	1184.3	503.751	844.028	-1.21522	0.124527	-9.75864	1.69416e-22	4.58306e-20	down
ENSMUSG00000012123	Crybg2	276.833	479.543	378.188	0.779417	0.169258	4.6049	4.12664e-06	0.000193781	up
ENSMUSG00000012405	Rpl15	3636.28	8724.39	6180.34	1.23567	0.115677	10.682	1.23515e-26	3.94109e-24	up
ENSMUSG00000014852	Adamts13	126.939	63.4922	95.2156	-0.949083	0.23006	-4.12537	3.70146e-05	0.00135873	down
ENSMUSG00000015314	Slamf6	3080.08	1905.24	2492.66	-0.690562	0.132837	-5.19856	2.00835e-07	1.26862e-05	down
ENSMUSG00000015889	Lta4h	1286.96	2282.39	1784.68	0.828223	0.0709204	11.6782	1.64742e-31	7.8848e-29	up
ENSMUSG00000017697	Ada	298.498	150.676	224.587	-0.961979	0.134405	-7.1573	8.22826e-13	1.04482e-10	down
ENSMUSG00000017734	Dbndd2	50.935	140.274	95.6046	1.46741	0.256778	5.71469	1.09907e-08	8.82375e-07	up
ENSMUSG00000018341	Il12rb2	1348.34	2073.73	1711.04	0.64531	0.0960003	6.72195	1.79303e-11	2.0284e-09	up
ENSMUSG00000018398	Septin8	192.862	386.163	289.512	1.00571	0.133195	7.55068	4.33e-14	6.82058e-12	up
ENSMUSG00000018451	6330403K07Rik	26.1045	292.103	159.104	3.49092	0.38353	9.10208	8.86157e-20	2.16222e-17	up
ENSMUSG00000019122	Ccl9	943.382	551.866	747.624	-0.782022	0.238999	-3.27207	0.00106764	0.0226333	down
ENSMUSG00000019951	Uhrf1bp1l	1547.89	2571.48	2059.69	0.727727	0.0792446	9.1833	4.1807e-20	1.04049e-17	up
ENSMUSG00000019971	Cep290	151.302	55.5594	103.431	-1.4776	0.307303	-4.80827	1.52239e-06	8.34565e-05	down
ENSMUSG00000019982	Myb	362.033	203.633	282.833	-0.82234	0.200239	-4.10679	4.01193e-05	0.00145552	down
ENSMUSG00000019988	Nedd1	542.034	816.026	679.03	0.591425	0.104161	5.67797	1.36305e-08	1.08037e-06	up
ENSMUSG00000020017	Hal	36.1547	10.1796	23.1671	-2.03816	0.590432	-3.45198	0.000556492	0.0136858	down
ENSMUSG00000020019	Ntn4	3.54307	16.2795	9.91129	2.33086	0.779349	2.99078	0.00278264	0.0477615	up
ENSMUSG00000020021	Fgd6	296.224	456.445	376.334	0.627368	0.189394	3.31251	0.000924635	0.0202865	up
ENSMUSG00000020042	Btbd11	176.16	527.336	351.748	1.61021	0.149509	10.77	4.77004e-27	1.60428e-24	up
ENSMUSG00000020183	Cpm	126.481	553.371	339.926	2.13902	0.198541	10.7737	4.58294e-27	1.58417e-24	up
ENSMUSG00000020250	Txnrd1	1792.96	3160.56	2476.76	0.815561	0.0644216	12.6598	9.88112e-37	5.58912e-34	up
ENSMUSG00000020263	Appl2	3065.3	901.241	1983.27	-1.77521	0.0922048	-19.2529	1.33429e-82	2.76732e-79	down
ENSMUSG00000020297	Nsg2	1847.06	346.922	1096.99	-2.41332	0.220939	-10.923	8.94626e-28	3.37355e-25	down
ENSMUSG00000020396	Nefh	498.346	323.624	410.985	-0.630404	0.143959	-4.37906	1.19194e-05	0.000515018	down
ENSMUSG00000020400	Tnip1	3564.32	2031.81	2798.06	-0.80803	0.0743662	-10.8656	1.68178e-27	6.15533e-25	down
ENSMUSG00000020401	Fam71b	915.167	558.423	736.795	-0.708538	0.0988885	-7.16502	7.77751e-13	9.97766e-11	down
ENSMUSG00000020415	Pttg1	453.871	933.841	693.856	1.05524	0.17643	5.98105	2.2171e-09	1.8897e-07	up
ENSMUSG00000020491	2810021J22Rik	721.004	328.574	524.789	-1.14348	0.157051	-7.28095	3.31468e-13	4.53274e-11	down
ENSMUSG00000020523	Fam114a2	1002.54	1527.87	1265.21	0.606	0.0938066	6.4601	1.04637e-10	1.05008e-08	up
ENSMUSG00000020593	Lpin1	3442.48	591.719	2017.1	-2.52876	0.117192	-21.5779	2.89421e-103	9.00388e-100	down
ENSMUSG00000020642	Rnf144a	624.51	126.16	375.335	-2.28971	0.275637	-8.30699	9.81615e-17	1.93892e-14	down
ENSMUSG00000020689	Itgb3	265.304	488.851	377.078	0.88911	0.228105	3.89781	9.70646e-05	0.0031426	up
ENSMUSG00000020807	4933427D14Rik	612.575	969.47	791.022	0.680818	0.182625	3.72796	0.000193034	0.00580222	up
ENSMUSG00000020846	Rflnb	452.808	173.863	313.336	-1.3808	0.19096	-7.23081	4.80121e-13	6.49416e-11	down
ENSMUSG00000020891	Alox8	5.08971	35.0602	20.0749	2.75578	0.474308	5.81009	6.2438e-09	5.1117e-07	up
ENSMUSG00000020898	Ctc1	579.63	328.227	453.929	-0.832168	0.172713	-4.81821	1.44849e-06	7.97567e-05	down
ENSMUSG00000021136	Smoc1	14.8623	54.2804	34.5714	1.93384	0.479102	4.03639	5.42811e-05	0.00190274	up
ENSMUSG00000021217	Tshz3	31.6435	10.4906	21.067	-1.898	0.504589	-3.76148	0.000168911	0.00513919	down
ENSMUSG00000021614	Vcan	18.3604	3.98477	11.1726	-2.92361	0.911381	-3.20789	0.00133714	0.0269245	down
ENSMUSG00000021678	F2rl1	703.141	369.408	536.275	-0.917177	0.219087	-4.18637	2.83451e-05	0.00108866	down
ENSMUSG00000021708	Rasgrf2	69.5926	142.063	105.828	1.05364	0.18802	5.60384	2.09651e-08	1.62043e-06	up
ENSMUSG00000021974	Fgf9	5.17836	18.3039	11.7411	2.00921	0.598483	3.35716	0.000787461	0.0179472	up
ENSMUSG00000022018	Rgcc	69.0165	107.135	88.076	0.778033	0.25636	3.03492	0.00240596	0.0425858	up
ENSMUSG00000022114	Spry2	31.2726	223.712	127.492	2.80289	0.285888	9.80416	1.08047e-22	2.98787e-20	up
ENSMUSG00000022286	Grhl2	58.3375	20.6479	39.4927	-1.55318	0.318266	-4.88014	1.06011e-06	5.94233e-05	down
ENSMUSG00000022307	Oxr1	880.242	1515.51	1197.88	0.783477	0.115379	6.79046	1.11776e-11	1.29995e-09	up
ENSMUSG00000022336	Eif3e	2214.7	6004.64	4109.67	1.45243	0.129874	11.1834	4.91701e-29	2.10991e-26	up
ENSMUSG00000022636	Alcam	507.763	306.189	406.976	-0.738048	0.198249	-3.72283	0.000196998	0.0058851	down
ENSMUSG00000022661	Cd200	24.2505	8.02974	16.1401	-2.20884	0.721654	-3.0608	0.00220744	0.039753	down
ENSMUSG00000022750	Klhl22	245.594	379.793	312.693	0.610341	0.158938	3.84013	0.000122971	0.00389377	up
ENSMUSG00000022790	Igsf11	30.1934	5.47801	17.8357	-2.51192	0.524024	-4.79352	1.63877e-06	8.86647e-05	down
ENSMUSG00000022885	St6gal1	126.349	40.673	83.5109	-1.66124	0.319667	-5.19679	2.02762e-07	1.27433e-05	down
ENSMUSG00000022899	Slc15a2	577.75	6.44457	292.097	-6.4076	0.334774	-19.1401	1.17113e-81	2.08193e-78	down
ENSMUSG00000022994	Adcy6	44.7817	108.95	76.8658	1.2863	0.319443	4.02669	5.65686e-05	0.00197736	up
ENSMUSG00000023045	Soat2	467.88	698.982	583.431	0.588377	0.12503	4.70587	2.52781e-06	0.000129984	up
ENSMUSG00000023341	Mx2	25.8133	7.82809	16.8207	-1.67272	0.500712	-3.34068	0.000835726	0.0187383	down
ENSMUSG00000023795	NA	143.786	267.974	205.88	0.89875	0.144951	6.20038	5.63269e-10	5.11629e-08	up
ENSMUSG00000023800	Tiam2	21.455	54.6776	38.0663	1.37643	0.369755	3.72256	0.000197211	0.0058851	up
ENSMUSG00000023805	Synj2	253.588	128.955	191.272	-0.982696	0.271644	-3.61759	0.000297356	0.00833399	down
ENSMUSG00000023806	Rsph3b	132.771	253.329	193.05	0.929906	0.178996	5.19513	2.04573e-07	1.27925e-05	up
ENSMUSG00000023903	Mmp25	8.56313	32.3668	20.465	1.86395	0.452821	4.1163	3.84997e-05	0.00140085	up
ENSMUSG00000024008	Cpne5	42.5547	15.3088	28.9317	-1.2979	0.375064	-3.46049	0.00053919	0.0133659	down
ENSMUSG00000024059	Clip4	20.6712	56.8125	38.7419	1.51165	0.363407	4.15967	3.18712e-05	0.001191	up
ENSMUSG00000024659	Anxa1	811.902	1483.46	1147.68	0.871672	0.138563	6.29081	3.15821e-10	3.00006e-08	up
ENSMUSG00000024793	Tnfrsf25	534.871	1044.77	789.82	0.968914	0.130423	7.42901	1.09414e-13	1.60182e-11	up
ENSMUSG00000025279	Dnase1l3	31.5661	10.6267	21.0964	-1.44729	0.394476	-3.6689	0.000243598	0.00708256	down
ENSMUSG00000025289	Prdx4	218.696	349.398	284.047	0.679122	0.16169	4.20014	2.66747e-05	0.00102768	up
ENSMUSG00000025538	Sumf2	563.489	325.207	444.348	-0.797983	0.122728	-6.50202	7.92478e-11	8.01756e-09	down
ENSMUSG00000025780	Itih5	50.7188	25.4898	38.1043	-1.11148	0.361137	-3.07773	0.00208585	0.0381151	down
ENSMUSG00000025876	Unc5a	117.481	54.6976	86.0894	-1.0905	0.194816	-5.5976	2.17342e-08	1.6695e-06	down
ENSMUSG00000025915	Sgk3	111.102	198.444	154.773	0.818853	0.263916	3.10271	0.00191759	0.0355097	up
ENSMUSG00000025930	Msc	42.5892	132.026	87.3078	1.61859	0.280299	5.7745	7.71841e-09	6.27764e-07	up
ENSMUSG00000026249	Serpine2	19.6711	51.8667	35.7689	1.37095	0.323981	4.23157	2.32067e-05	0.00091099	up
ENSMUSG00000026285	Pdcd1	191.314	83.7021	137.508	-1.16926	0.281415	-4.15495	3.25358e-05	0.0012122	down
ENSMUSG00000026385	Dbi	199.271	518.603	358.937	1.38751	0.150697	9.20727	3.34517e-20	8.49537e-18	up
ENSMUSG00000026447	Pik3c2b	99.9423	212.875	156.409	1.07437	0.224795	4.77936	1.75856e-06	9.43256e-05	up
ENSMUSG00000026450	Chit1	1.85382	30.3712	16.1125	4.25834	0.77708	5.47992	4.25514e-08	3.09654e-06	up
ENSMUSG00000026581	Sell	3413.36	1677.68	2545.52	-1.0212	0.154	-6.63117	3.33031e-11	3.63529e-09	down
ENSMUSG00000026728	Vim	8461.31	13447	10954.2	0.666425	0.124894	5.33593	9.50542e-08	6.35944e-06	up
ENSMUSG00000026796	Niban2	229.23	469.757	349.493	1.04034	0.206773	5.0313	4.87155e-07	2.84608e-05	up
ENSMUSG00000026814	Eng	22.0435	84.5264	53.285	1.93412	0.405215	4.77306	1.81447e-06	9.69066e-05	up
ENSMUSG00000026939	Tmem141	30.9168	6.14676	18.5318	-2.11507	0.585366	-3.61325	0.00030238	0.00841944	down
ENSMUSG00000026989	Dapl1	211.497	51.8777	131.688	-2.00881	0.357799	-5.61437	1.9728e-08	1.53435e-06	down
ENSMUSG00000026994	Galnt3	600.456	982.096	791.276	0.709582	0.111188	6.38184	1.74976e-10	1.70109e-08	up
ENSMUSG00000027075	Slc43a1	121.491	65.0489	93.2698	-0.964005	0.322717	-2.98715	0.00281592	0.0482662	down
ENSMUSG00000027111	Itga6	1436.74	919.926	1178.33	-0.64944	0.112859	-5.75446	8.6919e-09	7.02351e-07	down
ENSMUSG00000027420	Bfsp1	28.0728	62.1131	45.093	1.1562	0.274639	4.20988	2.55501e-05	0.000993579	up
ENSMUSG00000027430	Dtd1	307.69	202.863	255.277	-0.603454	0.202528	-2.97961	0.00288613	0.0492662	down
ENSMUSG00000027487	Cdk5rap1	677.888	261.31	469.599	-1.39206	0.420186	-3.31297	0.000923121	0.0202865	down
ENSMUSG00000027546	Atp9a	154.625	23.173	88.8989	-2.83788	0.831646	-3.41237	0.000644008	0.0152876	down
ENSMUSG00000027646	Src	45.6169	73.078	59.3475	0.70392	0.220514	3.19217	0.00141206	0.0281598	up
ENSMUSG00000027709	Mccc1	287.793	188.489	238.141	-0.6145	0.169621	-3.62279	0.000291444	0.00818676	down
ENSMUSG00000027858	Tspan2	222.21	372.077	297.144	0.746293	0.167136	4.46519	7.99964e-06	0.000356801	up
ENSMUSG00000028033	Kcnq5	78.9488	20.2584	49.6036	-1.99242	0.3666	-5.43485	5.48415e-08	3.85564e-06	down
ENSMUSG00000028337	Coro2a	688.356	454.871	571.614	-0.586325	0.186141	-3.14989	0.0016333	0.0315602	down
ENSMUSG00000028341	Nr4a3	232.653	150.919	191.786	-0.593578	0.185753	-3.19552	0.00139579	0.02788	down
ENSMUSG00000028362	Tnfsf8	317.391	187.709	252.55	-0.757357	0.235775	-3.21221	0.00131718	0.0266087	down
ENSMUSG00000028459	Cd72	368.842	200.686	284.764	-0.884601	0.2542	-3.47994	0.000501534	0.0126851	down
ENSMUSG00000028528	Dnajc6	36.6101	13.5012	25.0556	-1.39044	0.420671	-3.30529	0.000948766	0.0206046	down
ENSMUSG00000028549	Itgb3bp	25.1626	109.388	67.2753	2.26881	0.42601	5.32572	1.00553e-07	6.65574e-06	up
ENSMUSG00000028613	Lrp8	337.38	547.657	442.518	0.697897	0.180736	3.86142	0.000112729	0.00359693	up
ENSMUSG00000028782	Adgrb2	323.103	20.3782	171.741	-4.03713	0.366455	-11.0167	3.17444e-28	1.27428e-25	down
ENSMUSG00000028800	Hdac1	2233.73	3679.34	2956.54	0.723818	0.0701467	10.3186	5.80466e-25	1.80583e-22	up
ENSMUSG00000028850	Gpatch3	146.073	256.229	201.151	0.811633	0.214379	3.78598	0.000153103	0.00473261	up
ENSMUSG00000028860	Sytl1	2213.65	878.433	1546.04	-1.3299	0.0947666	-14.0334	9.73811e-45	6.37795e-42	down
ENSMUSG00000028885	Smpdl3b	697.233	1765.53	1231.38	1.33917	0.0762422	17.5647	4.58933e-69	5.71096e-66	up
ENSMUSG00000028965	Tnfrsf9	76.1231	33.1991	54.6611	-1.15435	0.358642	-3.21867	0.00128784	0.0260885	down
ENSMUSG00000029343	Crybb1	35.4222	79.8813	57.6518	1.24846	0.38416	3.24984	0.00115469	0.0241495	up
ENSMUSG00000029376	Mthfd2l	37.0184	78.6934	57.8559	1.15248	0.337827	3.41146	0.000646169	0.0152876	up
ENSMUSG00000029651	Mtus2	104.942	31.3228	68.1326	-1.78248	0.379449	-4.69755	2.63304e-06	0.000134837	down
ENSMUSG00000029814	Igf2bp3	230.557	474.077	352.317	1.04278	0.159688	6.5301	6.57258e-11	6.81576e-09	up
ENSMUSG00000030029	Lrig1	255.761	77.1482	166.454	-1.77325	0.227912	-7.78041	7.22901e-15	1.19944e-12	down
ENSMUSG00000030110	Ret	264.459	609.057	436.758	1.20393	0.384156	3.13397	0.0017246	0.0328652	up
ENSMUSG00000030208	Emp1	1000.83	2492.84	1746.84	1.31722	0.12924	10.1921	2.15038e-24	6.37128e-22	up
ENSMUSG00000030247	Kcnj8	1000.76	520.8	760.778	-0.943282	0.202076	-4.66796	3.04198e-06	0.000153257	down
ENSMUSG00000030301	Ccdc91	153.061	93.7304	123.396	-0.711061	0.179083	-3.97056	7.17053e-05	0.00241816	down
ENSMUSG00000030577	Cd22	270.841	117.481	194.161	-1.18868	0.321325	-3.6993	0.000216196	0.00639036	down
ENSMUSG00000030651	Art2b	1214.71	647.914	931.311	-0.910518	0.137578	-6.61819	3.63628e-11	3.93477e-09	down
ENSMUSG00000030775	Trat1	379.309	664.263	521.786	0.810788	0.194416	4.17039	3.04083e-05	0.00114211	up
ENSMUSG00000030844	Rgs10	174.525	101.874	138.2	-0.735001	0.199344	-3.68709	0.000226831	0.00668882	down
ENSMUSG00000030871	Ears2	195.46	123.679	159.57	-0.659505	0.167101	-3.94673	7.92249e-05	0.00265734	down
ENSMUSG00000030930	Chst15	39.5629	16.9083	28.2356	-1.20369	0.379275	-3.17366	0.00150532	0.0297337	down
ENSMUSG00000031132	Cd40lg	159.445	301.341	230.393	0.924293	0.280231	3.29833	0.000972623	0.0210127	up
ENSMUSG00000031391	L1cam	721.252	1156.27	938.763	0.704153	0.218553	3.22188	0.00127351	0.0259797	up
ENSMUSG00000031790	Mmp15	3.38722	14.4201	8.90367	2.09893	0.689378	3.04467	0.00232939	0.041537	up
ENSMUSG00000031933	Izumo1r	36.2327	13.3533	24.793	-1.48236	0.486056	-3.04978	0.0022901	0.0410633	down
ENSMUSG00000032220	Myo1e	134.479	66.2891	100.384	-0.993099	0.294971	-3.36677	0.000760544	0.0173974	down
ENSMUSG00000032446	Eomes	2546.28	1141.33	1843.81	-1.16132	0.123541	-9.40031	5.44017e-21	1.44037e-18	down
ENSMUSG00000032462	Pik3cb	164.531	107.304	135.917	-0.60993	0.178391	-3.41907	0.000628367	0.0150373	down
ENSMUSG00000032494	Tdgf1	4.27736	16.3474	10.3124	1.9256	0.607186	3.17135	0.00151732	0.0298759	up
ENSMUSG00000032547	Ryk	96.3375	170.619	133.478	0.823706	0.259422	3.17516	0.00149756	0.0296274	up
ENSMUSG00000032561	Acpp	1780.25	310.405	1045.33	-2.51087	0.4155	-6.04301	1.51264e-09	1.29816e-07	down
ENSMUSG00000032564	Cpne4	149.572	39.4706	94.5214	-1.84065	0.315669	-5.83096	5.51087e-09	4.57182e-07	down
ENSMUSG00000032656	Marchf3	36.8136	96.8624	66.838	1.39144	0.286254	4.86086	1.16875e-06	6.49282e-05	up
ENSMUSG00000032889	NA	20.6048	0	10.3024	-6.73589	1.06504	-6.32458	2.53929e-10	2.43069e-08	down
ENSMUSG00000033024	Klra9	226.634	101.994	164.314	-1.15339	0.3849	-2.99659	0.0027302	0.0471215	down
ENSMUSG00000033174	Mgll	3.73489	63.1093	33.4221	4.38552	0.544386	8.05589	7.89003e-16	1.46543e-13	up
ENSMUSG00000033213	AA467197	118.906	184.556	151.731	0.699468	0.211425	3.30835	0.000938482	0.0204405	up
ENSMUSG00000033355	Rtp4	209.466	104.984	157.225	-1.01979	0.26058	-3.91355	9.09494e-05	0.00300205	down
ENSMUSG00000033498	Strc	1.12675	67.0087	34.0677	6.20616	1.54285	4.02252	5.75795e-05	0.00199588	up
ENSMUSG00000033730	Egr3	127.337	44.1043	85.7206	-1.50513	0.382682	-3.93311	8.38549e-05	0.00279756	down
ENSMUSG00000033966	Cdkl4	24.6698	9.13595	16.9029	-1.36687	0.448375	-3.04849	0.00229991	0.04118	down
ENSMUSG00000034117	Ptgdr2	16.9627	48.2023	32.5825	1.51534	0.40475	3.74388	0.0001812	0.00548626	up
ENSMUSG00000034265	Zdhhc14	486.181	23.1901	254.685	-4.42579	0.270813	-16.3426	4.90957e-60	4.69959e-57	down
ENSMUSG00000034271	Jdp2	138.062	86.8842	112.473	-0.716314	0.199142	-3.59699	0.000321919	0.00880432	down
ENSMUSG00000034593	Myo5a	622.684	1009.15	815.915	0.704244	0.152996	4.60302	4.16416e-06	0.000194808	up
ENSMUSG00000034614	Pik3ip1	919.032	1402.75	1160.89	0.611225	0.178602	3.42227	0.000621002	0.0148936	up
ENSMUSG00000034674	Tdg	377.296	1046.61	711.951	1.47255	0.126489	11.6417	2.52776e-31	1.16502e-28	up
ENSMUSG00000034714	Ttyh2	83.2579	229.841	156.55	1.48112	0.198375	7.46623	8.25231e-14	1.2678e-11	up
ENSMUSG00000034853	Acot11	206.775	434.648	320.711	1.05801	0.220562	4.79687	1.61161e-06	8.79602e-05	up
ENSMUSG00000034917	Tjp3	222.637	327.791	275.214	0.587674	0.162859	3.60848	0.000307999	0.0085172	up
ENSMUSG00000034926	Dhcr24	551.955	350.1	451.028	-0.656526	0.10454	-6.28013	3.3828e-10	3.18906e-08	down
ENSMUSG00000035278	Plekhj1	1868.89	1235.07	1551.98	-0.593781	0.0749301	-7.92447	2.29128e-15	4.01587e-13	down
ENSMUSG00000035299	Mid1	250.17	69.8766	160.023	-2.12904	0.334695	-6.36113	2.00276e-10	1.93197e-08	down
ENSMUSG00000035370	NA	94.1374	216.355	155.246	1.18211	0.254388	4.64686	3.3702e-06	0.000166457	up
ENSMUSG00000035473	Galm	130.463	65.5898	98.0266	-0.994538	0.254503	-3.90776	9.3156e-05	0.00306675	down
ENSMUSG00000035863	Palm	382.719	845.971	614.345	1.1426	0.149088	7.66395	1.80293e-14	2.87637e-12	up
ENSMUSG00000035873	Pawr	15.2432	3.04344	9.14332	-2.42574	0.619632	-3.91481	9.04765e-05	0.00299439	down
ENSMUSG00000036138	Acaa1a	967.085	1756.45	1361.77	0.870978	0.135881	6.40984	1.4567e-10	1.42733e-08	up
ENSMUSG00000036353	P2ry12	112.166	236.855	174.51	1.08051	0.285907	3.77922	0.00015732	0.00484575	up
ENSMUSG00000036381	F630111L10Rik	47.8224	149.796	98.8091	1.71097	0.230112	7.43537	1.04274e-13	1.54475e-11	up
ENSMUSG00000036503	Rnf13	1249.36	2060.24	1654.8	0.716792	0.136596	5.24753	1.5415e-07	9.83715e-06	up
ENSMUSG00000036800	Fam135b	4.4851	27.4224	15.9537	3.20209	0.661709	4.83912	1.30414e-06	7.21274e-05	up
ENSMUSG00000037104	Socs5	211.999	134.703	173.351	-0.649921	0.208466	-3.11763	0.00182309	0.0340864	down
ENSMUSG00000037275	Gemin5	1090.79	662.61	876.7	-0.711869	0.137737	-5.16831	2.3622e-07	1.45521e-05	down
ENSMUSG00000037279	Ovol2	5.5583	30.2772	17.9178	3.35149	0.755912	4.4337	9.26286e-06	0.000407304	up
ENSMUSG00000037622	Wdtc1	2344.88	1491.14	1918.01	-0.652659	0.0884571	-7.37826	1.60369e-13	2.32051e-11	down
ENSMUSG00000037752	Xkr8	201.911	401.197	301.554	0.999146	0.188572	5.29847	1.16776e-07	7.60819e-06	up
ENSMUSG00000037815	Ctnna1	324.94	508.71	416.825	0.642725	0.157826	4.07237	4.65372e-05	0.0016546	up
ENSMUSG00000037860	Aim2	486.3	233.251	359.776	-1.06351	0.150454	-7.06868	1.5641e-12	1.9082e-10	down
ENSMUSG00000037868	Egr2	75.643	26.8556	51.2493	-1.48304	0.344197	-4.3087	1.64218e-05	0.000672212	down
ENSMUSG00000037905	Bri3bp	502.269	306.002	404.135	-0.759486	0.176421	-4.30497	1.67007e-05	0.000681389	down
ENSMUSG00000037940	Inpp4b	1182.97	689.236	936.102	-0.825074	0.183132	-4.50534	6.62675e-06	0.00029878	down
ENSMUSG00000037944	Ccr7	385.897	187.69	286.794	-0.967457	0.300436	-3.22018	0.0012811	0.026061	down
ENSMUSG00000038007	Acer2	49.8166	97.3799	73.5983	0.976555	0.211445	4.61849	3.86534e-06	0.000183476	up
ENSMUSG00000038244	Micalcl	109.237	172.574	140.905	0.659399	0.180481	3.65358	0.000258614	0.00743231	up
ENSMUSG00000038342	Mlxip	4528.29	2826.01	3677.15	-0.665505	0.0774206	-8.59596	8.25681e-18	1.86814e-15	down
ENSMUSG00000038486	Sv2a	76.5418	120.631	98.5865	0.672626	0.187117	3.59469	0.000324783	0.00884376	up
ENSMUSG00000038663	Fsd2	43.154	20.7336	31.9438	-1.04737	0.351435	-2.98026	0.00288004	0.0492298	down
ENSMUSG00000038695	Josd2	321.651	629.636	475.643	0.971058	0.172574	5.6269	1.83472e-08	1.43593e-06	up
ENSMUSG00000038702	Dsel	12.522	40.7263	26.6242	1.69531	0.481032	3.52432	0.000424569	0.0110762	up
ENSMUSG00000038732	Mboat1	328.182	202.594	265.388	-0.694953	0.199998	-3.4748	0.000511242	0.0128523	down
ENSMUSG00000038807	Rap1gap2	4885.23	7690.99	6288.11	0.667307	0.146679	4.54943	5.37921e-06	0.000246099	up
ENSMUSG00000039126	Prune2	40.0916	15.067	27.5793	-2.17896	0.632086	-3.44725	0.000566332	0.0138185	down
ENSMUSG00000039328	Rnf122	64.5667	34.1443	49.3555	-0.924819	0.269986	-3.42543	0.000613818	0.0147744	down
ENSMUSG00000039908	Slc26a11	789.278	459.181	624.23	-0.77487	0.144642	-5.35715	8.45452e-08	5.71783e-06	down
ENSMUSG00000040139	9430038I01Rik	201.535	84.3742	142.954	-1.2477	0.189555	-6.58224	4.63426e-11	4.88718e-09	down
ENSMUSG00000040276	Pacsin1	144.492	53.5339	99.0129	-1.44448	0.286284	-5.04562	4.52052e-07	2.66604e-05	down
ENSMUSG00000040283	Btnl9	73.1912	21.5045	47.3478	-1.86794	0.381682	-4.89396	9.88247e-07	5.58989e-05	down
ENSMUSG00000040328	Olfr56	16.5426	70.296	43.4193	2.13567	0.385855	5.5349	3.11411e-08	2.33446e-06	up
ENSMUSG00000041272	Tox	202.739	113.952	158.346	-0.828814	0.222382	-3.72699	0.00019378	0.0058106	down
ENSMUSG00000041515	Irf8	292.917	193.66	243.288	-0.593044	0.175071	-3.38745	0.000705449	0.0163171	down
ENSMUSG00000041757	Plekha6	297.384	501.359	399.371	0.713808	0.205029	3.48149	0.000498624	0.012663	up
ENSMUSG00000042010	Acacb	24.5728	62.3956	43.4842	1.297	0.353078	3.67342	0.000239327	0.00699105	up
ENSMUSG00000042046	Dstyk	96.0762	183.032	139.554	0.929718	0.307047	3.02794	0.0024623	0.0434623	up
ENSMUSG00000042064	Myo3b	118.583	77.1959	97.8893	-0.628227	0.208763	-3.00928	0.00261871	0.0455129	down
ENSMUSG00000042073	Abhd14b	50.2245	98.8292	74.5268	0.956757	0.303675	3.15059	0.00162938	0.0315335	up
ENSMUSG00000042249	Grk3	4.35818	17.8856	11.1219	2.10066	0.604984	3.47225	0.000516112	0.0129486	up
ENSMUSG00000042284	Itga1	1409.96	2406.8	1908.38	0.778315	0.108452	7.1766	7.14662e-13	9.26381e-11	up
ENSMUSG00000042331	Specc1	391.437	133.23	262.334	-1.54853	0.181333	-8.53971	1.34559e-17	2.93764e-15	down
ENSMUSG00000042363	Lgalsl	576.951	327.906	452.429	-0.824427	0.112797	-7.30893	2.69276e-13	3.72319e-11	down
ENSMUSG00000042379	Esm1	1386.22	2180.18	1783.2	0.668764	0.189404	3.53089	0.000414165	0.0108793	up
ENSMUSG00000042510	AA986860	3.43558	13.823	8.62927	1.96176	0.628046	3.12359	0.00178659	0.0337365	up
ENSMUSG00000042567	Nek10	5.2741	90.5963	47.9352	4.17967	0.468999	8.91189	5.01685e-19	1.20057e-16	up
ENSMUSG00000042709	Atpaf2	374.342	605.109	489.726	0.698552	0.126788	5.50963	3.59597e-08	2.66359e-06	up
ENSMUSG00000043230	Fam124b	8.02876	35.3398	21.6843	2.11917	0.456554	4.64168	3.45596e-06	0.000169315	up
ENSMUSG00000043336	Filip1l	585.428	369.113	477.271	-0.663653	0.194901	-3.40509	0.000661433	0.0155299	down
ENSMUSG00000043671	Dpy19l3	649.136	1103.34	876.239	0.761011	0.147454	5.16102	2.45603e-07	1.49994e-05	up
ENSMUSG00000044017	Adgrd1	49.9193	9.85938	29.8893	-2.30475	0.403934	-5.70574	1.15836e-08	9.24017e-07	down
ENSMUSG00000044056	Efcab9	70.1165	31.3919	50.7542	-1.11749	0.303501	-3.68199	0.000231423	0.00679205	down
ENSMUSG00000044320	1700001O22Rik	149.637	89.5037	119.57	-0.745971	0.226687	-3.29076	0.000999164	0.0214003	down
ENSMUSG00000044734	Serpinb1a	60.5287	220.317	140.423	1.86808	0.301952	6.18666	6.14528e-10	5.54144e-08	up
ENSMUSG00000044783	Hjurp	948.912	2642.32	1795.61	1.48689	0.0943131	15.7654	5.38085e-56	4.78281e-53	up
ENSMUSG00000044807	Zfp354c	111.161	178.361	144.761	0.692833	0.203612	3.40272	0.000667193	0.0156085	up
ENSMUSG00000045991	Onecut2	16.2666	37.481	26.8738	1.16989	0.327321	3.57413	0.000351396	0.00945551	up
ENSMUSG00000046550	Spin2c	26.8417	9.01319	17.9274	-1.65216	0.472332	-3.49787	0.000468981	0.012033	down
ENSMUSG00000046807	Lrrc75b	436.92	791.472	614.196	0.866104	0.0843418	10.269	9.72259e-25	2.95092e-22	up
ENSMUSG00000046908	Ltb4r1	53.2247	104.802	79.0136	0.998622	0.248757	4.01445	5.95842e-05	0.00205392	up
ENSMUSG00000047281	Sfn	422.966	986.565	704.766	1.22289	0.0883801	13.8367	1.53057e-43	9.52324e-41	up
ENSMUSG00000047347	Tdg-ps	55.0183	1.00895	28.0136	-5.63449	0.85781	-6.56846	5.08394e-11	5.31635e-09	down
ENSMUSG00000047419	Cmya5	61.9806	21.9594	41.97	-1.52372	0.281291	-5.4169	6.06427e-08	4.19243e-06	down
ENSMUSG00000047557	Lxn	201.083	412.114	306.598	1.03251	0.156226	6.60908	3.8672e-11	4.14857e-09	up
ENSMUSG00000047759	Hs3st3a1	26.7471	0.340552	13.5438	-6.02072	0.967674	-6.22185	4.91331e-10	4.52898e-08	down
ENSMUSG00000047821	Trim16	680.29	38.4252	359.358	-4.21342	0.212231	-19.853	1.0391e-87	2.5861e-84	down
ENSMUSG00000048960	Prex2	14.6521	35.0135	24.8328	1.26835	0.401109	3.16211	0.00156631	0.0305984	up
ENSMUSG00000049038	Mterf2	39.4246	157.27	98.3475	2.03351	0.272917	7.45104	9.26057e-14	1.40535e-11	up
ENSMUSG00000049410	NA	579.698	1096.15	837.922	0.918756	0.13585	6.76304	1.35127e-11	1.55696e-09	up
ENSMUSG00000049489	Ccnq	330.028	555.004	442.516	0.75865	0.113551	6.68113	2.371e-11	2.65808e-09	up
ENSMUSG00000049588	Ccdc69	1115.34	680.845	898.093	-0.716615	0.107528	-6.66446	2.65647e-11	2.92541e-09	down
ENSMUSG00000049608	Gpr55	477.469	231.104	354.287	-1.03249	0.186466	-5.53716	3.0742e-08	2.3185e-06	down
ENSMUSG00000050777	Tmem37	207.333	115.882	161.607	-0.8186	0.238209	-3.43647	0.000589339	0.0143237	down
ENSMUSG00000051113	Fam71e1	9.95469	34.9629	22.4588	1.97986	0.493533	4.0116	6.03075e-05	0.0020674	up
ENSMUSG00000052013	Btla	754.854	468.299	611.577	-0.66431	0.14152	-4.69412	2.6776e-06	0.000136557	down
ENSMUSG00000052374	Actn2	137.06	249.586	193.323	0.874629	0.186762	4.68312	2.82541e-06	0.000143508	up
ENSMUSG00000052477	C130026I21Rik	192.174	86.7272	139.451	-1.16807	0.299705	-3.89741	9.72278e-05	0.0031426	down
ENSMUSG00000052504	Epha3	28.8561	6.53253	17.6943	-1.97927	0.595172	-3.32554	0.000882473	0.01954	down
ENSMUSG00000052512	Nav2	61.2308	99.6763	80.4535	0.701656	0.218643	3.20914	0.00133132	0.0268509	up
ENSMUSG00000052632	Asap2	360.342	238.15	299.246	-0.605489	0.173145	-3.49701	0.000470512	0.0120474	down
ENSMUSG00000053080	2700081O15Rik	405.208	637.031	521.12	0.650447	0.154796	4.20196	2.64619e-05	0.00102265	up
ENSMUSG00000053113	Socs3	534.859	281.255	408.057	-0.89764	0.284138	-3.15916	0.00158223	0.0308609	down
ENSMUSG00000053702	Nebl	361.76	662.611	512.185	0.874646	0.188862	4.63113	3.63678e-06	0.000176093	up
ENSMUSG00000053838	Nudcd3	2893.17	1758.41	2325.79	-0.718041	0.0852806	-8.41975	3.77303e-17	7.95789e-15	down
ENSMUSG00000054206	Gzmm	1531.26	423.263	977.263	-1.84774	0.109401	-16.8896	5.36657e-64	6.07105e-61	down
ENSMUSG00000054871	Tmem158	24.8256	7.00668	15.9161	-1.86367	0.512307	-3.6378	0.000274979	0.00781241	down
ENSMUSG00000054920	Klhl5	628.307	391.846	510.077	-0.668581	0.103774	-6.44266	1.17395e-10	1.15942e-08	down
ENSMUSG00000055629	B4galnt4	9.34217	32.0647	20.7034	2.01738	0.602803	3.34667	0.000817894	0.0184382	up
ENSMUSG00000055862	Izumo4	142.432	859.817	501.125	2.58923	0.114394	22.6343	1.99247e-113	8.26475e-110	up
ENSMUSG00000055945	Prr18	24.9538	6.84815	15.901	-1.95977	0.654839	-2.99274	0.00276481	0.0475212	down
ENSMUSG00000056476	Med12l	565.617	1875.85	1220.74	1.73623	0.0955913	18.1631	1.01214e-73	1.57439e-70	up
ENSMUSG00000057113	Npm1	5130.17	8632.38	6881.28	0.759884	0.0949154	8.0059	1.18595e-15	2.17029e-13	up
ENSMUSG00000057262	Rpl15-ps6	843.53	18.4052	430.967	-5.66235	0.215792	-26.2399	9.32876e-152	5.80435e-148	down
ENSMUSG00000058626	Capn11	102.67	0.378939	51.5242	-7.72238	1.83702	-4.20376	2.62523e-05	0.00101771	down
ENSMUSG00000059058	NA	68.4091	3.5109	35.96	-4.46046	0.522804	-8.53179	1.44097e-17	3.09163e-15	down
ENSMUSG00000059229	NA	36.9521	9.37958	23.1658	-2.02849	0.436533	-4.64682	3.37087e-06	0.000166457	down
ENSMUSG00000059479	B3gnt8	10.396	27.2255	18.8107	1.43769	0.461728	3.11372	0.00184747	0.0344161	up
ENSMUSG00000060032	H2aj	1524.25	864.938	1194.59	-0.759929	0.105758	-7.18552	6.695e-13	8.95834e-11	down
ENSMUSG00000060301	2610008E11Rik	260.327	567.882	414.105	1.13053	0.114782	9.84934	6.89936e-23	1.95127e-20	up
ENSMUSG00000060550	H2-Q9	32288.9	69082.8	50685.8	1.09766	0.0986092	11.1314	8.8236e-29	3.66003e-26	up
ENSMUSG00000061167	Rpl15-ps3	0	1548.78	774.391	12.9745	0.922799	14.06	6.69145e-45	4.62603e-42	up
ENSMUSG00000061371	Zfp873	217.336	128.169	172.752	-0.776091	0.163529	-4.74591	2.07574e-06	0.000109452	down
ENSMUSG00000061723	Tnnt3	65.2464	112.414	88.8303	0.750664	0.243877	3.07804	0.00208367	0.0381151	up
ENSMUSG00000061859	Patj	192.202	61.2612	126.732	-1.61282	0.341871	-4.71763	2.38607e-06	0.000123718	down
ENSMUSG00000062272	Olfr1129	1.53086	56.4133	28.9721	5.32206	0.62181	8.55898	1.13867e-17	2.53029e-15	up
ENSMUSG00000062373	Tmem65	300.581	523.765	412.173	0.790676	0.111217	7.10929	1.16639e-12	1.45146e-10	up
ENSMUSG00000062380	Tubb3	27.4656	52.3746	39.9201	0.907496	0.295017	3.07609	0.00209738	0.0382694	up
ENSMUSG00000062510	Nsl1	47.8322	87.7403	67.7863	0.912229	0.242411	3.76316	0.000167782	0.00512991	up
ENSMUSG00000062524	Ncr1	35.8334	0.903989	18.3687	-5.06698	1.14925	-4.40896	1.03869e-05	0.000451939	down
ENSMUSG00000062783	Gm38510	58.0482	22.3828	40.2155	-1.35114	0.339483	-3.97999	6.89178e-05	0.00233682	down
ENSMUSG00000062859	Tcp11	95.0055	149.27	122.138	0.635806	0.193139	3.29197	0.000994892	0.0213824	up
ENSMUSG00000064141	Zfp69	527	155.209	341.104	-1.76495	0.163603	-10.788	3.92094e-27	1.39406e-24	down
ENSMUSG00000066687	Zbtb16	16.5579	40.8667	28.7123	1.29393	0.412728	3.13508	0.00171808	0.0327912	up
ENSMUSG00000068566	Myadm	244.317	442.106	343.211	0.855346	0.251466	3.40144	0.000670328	0.0156085	up
ENSMUSG00000068740	Celsr2	146.945	255.44	201.192	0.794458	0.233853	3.39726	0.000680643	0.0157727	up
ENSMUSG00000068758	Il3ra	465.726	178.696	322.211	-1.38768	0.213006	-6.51474	7.28166e-11	7.48867e-09	down
ENSMUSG00000069237	Fam8a1	799.796	1250.13	1024.96	0.639261	0.119252	5.36059	8.2952e-08	5.64073e-06	up
ENSMUSG00000069539	Scyl2	943.268	1499.92	1221.6	0.666792	0.0797356	8.36254	6.13834e-17	1.27309e-14	up
ENSMUSG00000069755	NA	344.477	21.3919	182.934	-3.9833	0.272396	-14.6232	1.9982e-48	1.5541e-45	down
ENSMUSG00000069830	Nlrp1a	39.003	1.9278	20.4654	-4.16881	0.583147	-7.14883	8.75212e-13	1.10012e-10	down
ENSMUSG00000069899	Gm12166	40.2737	3.91578	22.0947	-3.01296	0.550041	-5.47769	4.30902e-08	3.11753e-06	down
ENSMUSG00000070056	Mfhas1	810.45	492.326	651.388	-0.730405	0.224461	-3.25404	0.00113778	0.0239164	down
ENSMUSG00000070291	Ddx43	154.331	88.0372	121.184	-0.81354	0.189959	-4.28272	1.8462e-05	0.000743499	down
ENSMUSG00000070354	Evi2	286.786	503.726	395.256	0.821857	0.106376	7.72599	1.10989e-14	1.81731e-12	up
ENSMUSG00000070732	Rbm44	22.2736	5.42034	13.847	-2.92516	0.690334	-4.23731	2.26212e-05	0.000891653	down
ENSMUSG00000071203	Naip5	92.4715	48.9749	70.7232	-0.932891	0.280454	-3.32635	0.0008799	0.0195178	down
ENSMUSG00000071379	Hpcal1	1373.2	398.375	885.788	-1.80141	0.100431	-17.9368	6.08135e-72	8.40848e-69	down
ENSMUSG00000072437	Nanos1	198.518	120.631	159.575	-0.720888	0.220367	-3.27131	0.00107051	0.0226556	down
ENSMUSG00000072915	Gm12258	381.07	235.752	308.411	-0.71156	0.228322	-3.11648	0.00183024	0.0341461	down
ENSMUSG00000073409	H2-Q6	10879	20595.4	15737.2	0.921527	0.0699452	13.175	1.22267e-39	7.24522e-37	up
ENSMUSG00000073427	Gm4924	173.886	69.9111	121.898	-1.333	0.30582	-4.35876	1.30802e-05	0.000551764	down
ENSMUSG00000073647	NA	215	90.4409	152.72	-1.26923	0.209756	-6.05101	1.4394e-09	1.2614e-07	down
ENSMUSG00000074489	Bglap3	5.0798	37.7952	21.4375	2.95866	0.458615	6.4513	1.10895e-10	1.10399e-08	up
ENSMUSG00000074634	Tmem267	130.787	250.228	190.508	0.944015	0.15358	6.14672	7.91038e-10	7.0312e-08	up
ENSMUSG00000075270	Pde11a	16.5806	45.5286	31.0546	1.4413	0.384074	3.75267	0.000174963	0.00531033	up
ENSMUSG00000075289	Carns1	687.968	1166.36	927.165	0.753514	0.166331	4.53021	5.89239e-06	0.000267609	up
ENSMUSG00000076615	Ighg3	6.71629	47.8969	27.3066	3.19027	0.876237	3.64087	0.000271714	0.00773733	up
ENSMUSG00000076752	Trgc2	45.5574	13.1953	29.3763	-1.74816	0.56682	-3.08415	0.00204132	0.0375216	down
ENSMUSG00000076757	Trgc4	18.611	1.94917	10.2801	-3.2546	0.687321	-4.7352	2.18837e-06	0.000114421	down
ENSMUSG00000078552	Dcdc2b	10.0877	42.4086	26.2481	2.18732	0.565736	3.86632	0.000110488	0.00354358	up
ENSMUSG00000078670	Fam174b	60.9015	17.0801	38.9908	-1.76353	0.399032	-4.41952	9.8921e-06	0.000433441	down
ENSMUSG00000078889	Gm14288	158.274	91.1117	124.693	-0.806121	0.1875	-4.2993	1.71337e-05	0.000696772	down
ENSMUSG00000078894	2210418O10Rik	144.71	88.9939	116.852	-0.692587	0.159568	-4.34037	1.4224e-05	0.000595972	down
ENSMUSG00000078920	Ifi47	1203.19	3968.36	2585.77	1.71365	0.137291	12.4819	9.37334e-36	5.07138e-33	up
ENSMUSG00000078921	Tgtp2	1002.18	1720.99	1361.59	0.779975	0.176783	4.41205	1.02397e-05	0.0004471	up
ENSMUSG00000078922	Tgtp1	908.495	308.259	608.377	-1.59275	0.383659	-4.15146	3.30355e-05	0.00122715	down
ENSMUSG00000079017	Ifi27l2a	687.5	363.891	525.695	-0.916443	0.115311	-7.9476	1.90156e-15	3.38043e-13	down
ENSMUSG00000079057	Cyp4v3	194.19	125.965	160.077	-0.613446	0.148745	-4.12416	3.72097e-05	0.00136187	down
ENSMUSG00000079324	4932414N04Rik	20.1309	7.0016	13.5663	-1.52697	0.498084	-3.06568	0.00217175	0.0391952	down
ENSMUSG00000079419	Ms4a6c	414.969	708.846	561.908	0.776803	0.155714	4.98864	6.0805e-07	3.4869e-05	up
ENSMUSG00000079481	Nhsl2	807.755	1656.59	1232.17	1.03228	0.126724	8.14594	3.76358e-16	7.09606e-14	up
ENSMUSG00000080893	NA	142.044	0.92025	71.4821	-6.81218	0.633273	-10.7571	5.48784e-27	1.79712e-24	down
ENSMUSG00000081049	NA	450.444	5.69214	228.068	-6.86641	0.822247	-8.3508	6.78038e-17	1.3832e-14	down
ENSMUSG00000081406	Rps6-ps4	260.426	0	130.213	-25.4354	3.10483	-8.19221	2.56464e-16	4.9099e-14	down
ENSMUSG00000081603	Gm14681	212.817	0.4685	106.643	-8.72712	0.945505	-9.23012	2.70326e-20	7.00821e-18	down
ENSMUSG00000082691	NA	53.7562	0	26.8781	-8.10414	0.972935	-8.32958	8.11316e-17	1.62839e-14	down
ENSMUSG00000083120	Gm15854	5.30554	37.1209	21.2132	3.00864	0.860948	3.49457	0.000474831	0.0121082	up
ENSMUSG00000083844	Ube2d-ps	185.415	99.9719	142.693	-0.881998	0.201741	-4.37194	1.23146e-05	0.000526406	down
ENSMUSG00000083902	NA	0.710695	50.3372	25.5239	5.97032	0.795068	7.50918	5.94969e-14	9.25474e-12	up
ENSMUSG00000085666	NA	304.968	3.63841	154.303	-6.37355	0.382645	-16.6566	2.71033e-62	2.81061e-59	down
ENSMUSG00000089698	Gm2541	169.449	0.751702	85.1004	-7.99492	2.15543	-3.7092	0.000207919	0.00617504	down
ENSMUSG00000089790	NA	3.65335	17.7431	10.6982	2.27081	0.619477	3.66569	0.000246676	0.00715534	up
ENSMUSG00000090173	Fbxw10	143.13	3.50819	73.3191	-5.93505	0.496513	-11.9535	6.22662e-33	3.09936e-30	down
ENSMUSG00000090486	NA	2.93998	61.4906	32.2153	4.63864	0.591574	7.84119	4.463e-15	7.71355e-13	up
ENSMUSG00000091071	NA	121.721	0.754095	61.2377	-7.18249	0.810053	-8.8667	7.53456e-19	1.76906e-16	down
ENSMUSG00000091537	Tma7-ps	1239.69	1928.54	1584.11	0.60928	0.11948	5.09944	3.40664e-07	2.05787e-05	up
ENSMUSG00000091679	Vmn2r96	318.804	158.009	238.407	-1.01197	0.1373	-7.37051	1.6998e-13	2.40367e-11	down
ENSMUSG00000092060	Bend4	619.157	203.189	411.173	-1.55023	0.429198	-3.61193	0.000303926	0.0084421	down
ENSMUSG00000092278	NA	43.2552	80.8471	62.0512	0.904346	0.270896	3.33835	0.000842774	0.0188624	up
ENSMUSG00000092470	NA	75.7588	128.075	101.917	0.746753	0.222143	3.36159	0.000774962	0.0176947	up
ENSMUSG00000093661	Eif4e3	311.064	533.858	422.461	0.790223	0.107142	7.37546	1.63784e-13	2.34267e-11	up
ENSMUSG00000093880	NA	252.483	112.595	182.539	-1.17376	0.153148	-7.66424	1.79889e-14	2.87637e-12	down
ENSMUSG00000095041	NA	4045.13	7025.86	5535.5	0.796901	0.0728876	10.9333	7.9897e-28	3.10699e-25	up
ENSMUSG00000095105	Edaradd	96.8012	161.765	129.283	0.755867	0.205866	3.67165	0.000240991	0.00702318	up
ENSMUSG00000095649	NA	38.3274	79.0368	58.6821	1.04191	0.332131	3.13704	0.00170662	0.0326225	up
ENSMUSG00000095687	Rnaset2a	3445.77	1806.02	2625.89	-0.906382	0.115973	-7.81546	5.47647e-15	9.20934e-13	down
ENSMUSG00000095742	NA	779.625	1186.71	983.169	0.681285	0.161202	4.22627	2.37596e-05	0.000929764	up
ENSMUSG00000095865	NA	0.6352	148.896	74.7657	7.69662	0.779467	9.87421	5.3854e-23	1.55851e-20	up
ENSMUSG00000096718	Zfp781	147.718	44.1431	95.9306	-1.75454	0.34758	-5.04788	4.46735e-07	2.64722e-05	down
ENSMUSG00000096795	Zfp433	27.5222	141.034	84.2783	2.42102	0.363191	6.66596	2.62948e-11	2.92154e-09	up
ENSMUSG00000097993	Ptprv	1779.02	275.989	1027.51	-2.75292	0.180139	-15.2821	1.00569e-52	8.34322e-50	down
ENSMUSG00000098021	NA	0.257182	82.1952	41.2262	8.27258	0.94524	8.75182	2.0993e-18	4.83772e-16	up
ENSMUSG00000098557	Kctd12	105.406	212.256	158.831	1.05562	0.293219	3.60009	0.000318101	0.00871906	up
ENSMUSG00000098915	NA	301.472	6.75436	154.113	-5.80595	0.409893	-14.1645	1.51854e-45	1.11157e-42	down
ENSMUSG00000099041	NA	193.831	338.014	265.923	0.818099	0.268894	3.04246	0.00234657	0.0416867	up
ENSMUSG00000100615	Gm5511	173.183	114.509	143.846	-0.609663	0.178917	-3.40752	0.000655549	0.0154501	down
ENSMUSG00000101316	NA	40.7077	0.251365	20.4796	-6.6416	0.925381	-7.17715	7.11787e-13	9.26381e-11	down
ENSMUSG00000101436	Gm5157	49.8069	23.7574	36.7821	-1.06857	0.33185	-3.22005	0.00128169	0.026061	down
ENSMUSG00000101501	Rps27a-ps1	4.3735	17.4534	10.9135	1.87609	0.546579	3.43242	0.000598226	0.0144831	up
ENSMUSG00000103088	Pcdhgb6	15.4514	1.61277	8.53209	-3.31102	0.80897	-4.09288	4.2605e-05	0.00152789	down
ENSMUSG00000107092	NA	0.268466	17.9674	9.11794	6.12367	1.12931	5.42251	5.87682e-08	4.08554e-06	up
ENSMUSG00000108023	NA	249.06	113.014	181.037	-1.14601	0.184443	-6.21337	5.18604e-10	4.74523e-08	down
ENSMUSG00000109510	NA	5.55798	35.0761	20.3171	2.63376	0.728926	3.61321	0.000302434	0.00841944	up
ENSMUSG00000109713	Pvrig	54.6364	21.1105	37.8734	-1.42769	0.373927	-3.81809	0.000134486	0.00422613	down
ENSMUSG00000110195	Pde2a	4789.17	2938.12	3863.64	-0.698027	0.12942	-5.39352	6.90916e-08	4.75015e-06	down
ENSMUSG00000110569	NA	25.96	3.62816	14.7941	-3.16503	0.577182	-5.48358	4.16794e-08	3.05093e-06	down
ENSMUSG00000112825	NA	236.053	0.809909	118.432	-8.38675	0.741868	-11.3049	1.241e-29	5.51534e-27	down
ENSMUSG00000113691	NA	8.79021	25.4508	17.1205	1.54798	0.463338	3.34092	0.000834999	0.0187383	up
ENSMUSG00000114025	NA	15.3357	36.4182	25.8769	1.27157	0.372235	3.41604	0.000635392	0.0151235	up
ENSMUSG00000114096	NA	32.251	4.66451	18.4578	-2.70654	0.582352	-4.64759	3.35833e-06	0.000166457	down
ENSMUSG00000115701	Vmn1r6	198.035	113.251	155.643	-0.809105	0.197586	-4.09495	4.22252e-05	0.00151864	down
ENSMUSG00000116358	NA	0	45.9449	22.9724	7.69538	1.97007	3.90613	9.37844e-05	0.00307119	up
ENSMUSG00000116560	Gm2808	649.551	1066.86	858.206	0.738894	0.159829	4.62304	3.78155e-06	0.000180991	up
ENSMUSG00000116815	NA	132.669	4.87613	68.7725	-5.07389	0.410456	-12.3616	4.21743e-35	2.18674e-32	down
ENSMUSG00000116992	NA	5.67582	77.0413	41.3586	3.78305	0.649927	5.82073	5.85925e-09	4.82864e-07	up
ENSMUSG00000117037	NA	83.3111	40.7144	62.0128	-1.01995	0.265463	-3.84217	0.000121952	0.00388125	down
ENSMUSG00000118607	Gm7592	78.4576	32.5487	55.5031	-1.33542	0.345482	-3.8654	0.000110909	0.00354795	down
