# Supplementary material for: Targeting a disintegrin and metalloprotease (ADAM) 17-CD122 axis enhances CD8+ T cell effector differentiation and anti-tumor immunity
Source: Signal Transduct Target Ther. 2024 Jun 26;9:152. doi: 10.1038/s41392-024-01873-6 (PMC11199508; doi:10.1038/s41392-024-01873-6)
Supplement: Supplementary file 8 — Dataset 6 [file 41392_2024_1873_MOESM8_ESM.xlsx]

## Sheet: KO vs WT
Supplementary data 5. DEPs between WT and ADAM17 KO by MS (enriched membrane protein)
Protein accession	Protein description	Gene name	Regulated Type	MW [kDa]
A1L314	Macrophage-expressed gene 1 protein OS=Mus musculus OX=10090 GN=Mpeg1 PE=1 SV=1	Mpeg1	Down	78.39
A2A432	Cullin-4B OS=Mus musculus OX=10090 GN=Cul4b PE=1 SV=1	Cul4b	Up	110.7
A2A6A1	G patch domain-containing protein 8 OS=Mus musculus OX=10090 GN=Gpatch8 PE=1 SV=1	Gpatch8	Down	164.99
A2A8Z1	Oxysterol-binding protein-related protein 9 OS=Mus musculus OX=10090 GN=Osbpl9 PE=1 SV=1	Osbpl9	Up	83.108
A2ADY9	Protein DDI1 homolog 2 OS=Mus musculus OX=10090 GN=Ddi2 PE=1 SV=1	Ddi2	Up	44.59
A2AF47	Dedicator of cytokinesis protein 11 OS=Mus musculus OX=10090 GN=Dock11 PE=1 SV=1	Dock11	Up	237.77
A2AI08	Taperin OS=Mus musculus OX=10090 GN=Tprn PE=1 SV=1	Tprn	Up	80.088
A2BE28	Ribosomal biogenesis protein LAS1L OS=Mus musculus OX=10090 GN=Las1l PE=1 SV=1	Las1l	Down	89.413
A2BH40	AT-rich interactive domain-containing protein 1A OS=Mus musculus OX=10090 GN=Arid1a PE=1 SV=1	Arid1a	Down	242.09
A3KGF7	1-phosphatidylinositol 4,5-bisphosphate phosphodiesterase beta-2 OS=Mus musculus OX=10090 GN=Plcb2 PE=1 SV=1	Plcb2	Down	134.54
A3KGW5	Inactive glycosyltransferase 25 family member 3 OS=Mus musculus OX=10090 GN=Cercam PE=3 SV=1	Cercam	Up	67.671
A3KMP2	Tetratricopeptide repeat protein 38 OS=Mus musculus OX=10090 GN=Ttc38 PE=1 SV=2	Ttc38	Up	52.223
A6PWY4	WD repeat-containing protein 76 OS=Mus musculus OX=10090 GN=Wdr76 PE=1 SV=1	Wdr76	Down	69.007
A6X919	Probable C-mannosyltransferase DPY19L1 OS=Mus musculus OX=10090 GN=Dpy19l1 PE=1 SV=1	Dpy19l1	Up	84.186
A8Y5H7	SEC14-like protein 1 OS=Mus musculus OX=10090 GN=Sec14l1 PE=1 SV=1	Sec14l1	Up	81.215
B1AR13	CDGSH iron-sulfur domain-containing protein 3, mitochondrial OS=Mus musculus OX=10090 GN=Cisd3 PE=1 SV=1	Cisd3	Down	15.676
B1AX39	Zinc finger CCHC domain-containing protein 7 OS=Mus musculus OX=10090 GN=Zcchc7 PE=2 SV=1	Zcchc7	Down	63
B1AY13	Ubiquitin carboxyl-terminal hydrolase 24 OS=Mus musculus OX=10090 GN=Usp24 PE=1 SV=1	Usp24	Up	294
B1AZI6	THO complex subunit 2 OS=Mus musculus OX=10090 GN=Thoc2 PE=1 SV=1	Thoc2	Down	182.77
B2RRD7	Peregrin OS=Mus musculus OX=10090 GN=Brpf1 PE=1 SV=1	Brpf1	Down	137.31
B2RRE7	OTU domain-containing protein 4 OS=Mus musculus OX=10090 GN=Otud4 PE=1 SV=1	Otud4	Down	123.05
B2RX14	Terminal uridylyltransferase 4 OS=Mus musculus OX=10090 GN=Tut4 PE=1 SV=2	Tut4	Up	184.65
B2RXC1	Trafficking protein particle complex subunit 11 OS=Mus musculus OX=10090 GN=Trappc11 PE=1 SV=1	Trappc11	Up	128.39
B2RXV4	Feline leukemia virus subgroup C receptor-related protein 1 OS=Mus musculus OX=10090 GN=Flvcr1 PE=2 SV=1	Flvcr1	Down	60.468
B2RY56	RNA-binding protein 25 OS=Mus musculus OX=10090 GN=Rbm25 PE=1 SV=2	Rbm25	Down	99.551
B7ZMP1	Xaa-Pro aminopeptidase 3 OS=Mus musculus OX=10090 GN=Xpnpep3 PE=1 SV=1	Xpnpep3	Down	56.677
B8ZXI1	Queuine tRNA-ribosyltransferase accessory subunit 2 OS=Mus musculus OX=10090 GN=Qtrt2 PE=1 SV=2	Qtrt2	Up	46.288
B9EJ86	Oxysterol-binding protein-related protein 8 OS=Mus musculus OX=10090 GN=Osbpl8 PE=1 SV=1	Osbpl8	Up	101.27
C0HKD9	Microfibrillar-associated protein 1B OS=Mus musculus OX=10090 GN=Mfap1b PE=1 SV=1	Mfap1b	Down	51.954
C0HKG6	Ribonuclease T2-B OS=Mus musculus OX=10090 GN=Rnaset2b PE=1 SV=1	Rnaset2b	Up	29.608
D3YXK2	Scaffold attachment factor B1 OS=Mus musculus OX=10090 GN=Safb PE=1 SV=2	Safb	Down	105.1
D3Z4S3	Putative peptidyl-tRNA hydrolase PTRHD1 OS=Mus musculus OX=10090 GN=Ptrhd1 PE=1 SV=1	Ptrhd1	Up	16.037
D3Z7P3	Glutaminase kidney isoform, mitochondrial OS=Mus musculus OX=10090 GN=Gls PE=1 SV=1	Gls	Up	73.963
E9PV24	Fibrinogen alpha chain OS=Mus musculus OX=10090 GN=Fga PE=1 SV=1	Fga	Down	87.428
E9PZJ8	Activating signal cointegrator 1 complex subunit 3 OS=Mus musculus OX=10090 GN=Ascc3 PE=1 SV=1	Ascc3	Up	250.55
E9Q1P8	Interferon regulatory factor 2-binding protein 2 OS=Mus musculus OX=10090 GN=Irf2bp2 PE=1 SV=1	Irf2bp2	Down	59.291
E9Q236	ATP-binding cassette sub-family C member 4 OS=Mus musculus OX=10090 GN=Abcc4 PE=1 SV=1	Abcc4	Up	148.89
E9Q555	E3 ubiquitin-protein ligase RNF213 OS=Mus musculus OX=10090 GN=Rnf213 PE=1 SV=3	Rnf213	Up	584.25
E9Q5C9	Nucleolar and coiled-body phosphoprotein 1 OS=Mus musculus OX=10090 GN=Nolc1 PE=1 SV=1	Nolc1	Down	73.697
E9Q5K9	YTH domain-containing protein 1 OS=Mus musculus OX=10090 GN=Ythdc1 PE=1 SV=2	Ythdc1	Down	85.648
E9Q7G0	Nuclear mitotic apparatus protein 1 OS=Mus musculus OX=10090 GN=Numa1 PE=1 SV=1	Numa1	Down	235.63
E9Q912	Rap1 GTPase-GDP dissociation stimulator 1 OS=Mus musculus OX=10090 GN=Rap1gds1 PE=2 SV=1	Rap1gds1	Up	66.076
E9QAT4	Protein transport protein Sec16A OS=Mus musculus OX=10090 GN=Sec16a PE=1 SV=1	Sec16a	Up	254.2
G3X987	GTPase IMAP family member 9 OS=Mus musculus OX=10090 GN=Gimap9 PE=1 SV=1	Gimap9	Up	33.298
O08529	Calpain-2 catalytic subunit OS=Mus musculus OX=10090 GN=Capn2 PE=1 SV=4	Capn2	Up	79.871
O08553	Dihydropyrimidinase-related protein 2 OS=Mus musculus OX=10090 GN=Dpysl2 PE=1 SV=2	Dpysl2	Up	62.277
O08734	Bcl-2 homologous antagonist/killer OS=Mus musculus OX=10090 GN=Bak1 PE=1 SV=3	Bak1	Up	23.294
O08738	Caspase-6 OS=Mus musculus OX=10090 GN=Casp6 PE=1 SV=1	Casp6	Up	31.595
O08740	DNA-directed RNA polymerase II subunit RPB11 OS=Mus musculus OX=10090 GN=Polr2j PE=1 SV=1	Polr2j	Down	13.251
O08784	Treacle protein OS=Mus musculus OX=10090 GN=Tcof1 PE=1 SV=1	Tcof1	Down	135
O08808	Protein diaphanous homolog 1 OS=Mus musculus OX=10090 GN=Diaph1 PE=1 SV=1	Diaph1	Up	139.34
O08810	116 kDa U5 small nuclear ribonucleoprotein component OS=Mus musculus OX=10090 GN=Eftud2 PE=1 SV=1	Eftud2	Down	109.36
O09000	Nuclear receptor coactivator 3 OS=Mus musculus OX=10090 GN=Ncoa3 PE=1 SV=2	Ncoa3	Down	151.57
O09005	Sphingolipid delta(4)-desaturase DES1 OS=Mus musculus OX=10090 GN=Degs1 PE=1 SV=1	Degs1	Up	38.241
O09010	Beta-1,3-N-acetylglucosaminyltransferase lunatic fringe OS=Mus musculus OX=10090 GN=Lfng PE=1 SV=1	Lfng	Up	41.952
O09044	Synaptosomal-associated protein 23 OS=Mus musculus OX=10090 GN=Snap23 PE=1 SV=1	Snap23	Down	23.261
O09046	L-amino-acid oxidase OS=Mus musculus OX=10090 GN=Il4i1 PE=1 SV=1	Il4i1	Down	70.19
O09117	Synaptophysin-like protein 1 OS=Mus musculus OX=10090 GN=Sypl1 PE=1 SV=2	Sypl1	Down	28.899
O09130	NFATC2-interacting protein OS=Mus musculus OX=10090 GN=Nfatc2ip PE=1 SV=1	Nfatc2ip	Up	45.121
O35074	Prostacyclin synthase OS=Mus musculus OX=10090 GN=Ptgis PE=1 SV=1	Ptgis	Down	57.046
O35075	Vacuolar protein sorting-associated protein 26C OS=Mus musculus OX=10090 GN=Vps26c PE=1 SV=1	Vps26c	Down	32.97
O35083	1-acyl-sn-glycerol-3-phosphate acyltransferase alpha OS=Mus musculus OX=10090 GN=Agpat1 PE=1 SV=1	Agpat1	Down	31.709
O35114	Lysosome membrane protein 2 OS=Mus musculus OX=10090 GN=Scarb2 PE=1 SV=3	Scarb2	Up	54.043
O35130	Ribosomal RNA small subunit methyltransferase NEP1 OS=Mus musculus OX=10090 GN=Emg1 PE=1 SV=1	Emg1	Down	26.974
O35134	DNA-directed RNA polymerase I subunit RPA1 OS=Mus musculus OX=10090 GN=Polr1a PE=1 SV=2	Polr1a	Down	194.11
O35143	ATPase inhibitor, mitochondrial OS=Mus musculus OX=10090 GN=Atp5if1 PE=1 SV=2	Atp5if1	Down	12.159
O35177	Enhancer of filamentation 1 OS=Mus musculus OX=10090 GN=Nedd9 PE=1 SV=2	Nedd9	Up	93.051
O35295	Transcriptional activator protein Pur-beta OS=Mus musculus OX=10090 GN=Purb PE=1 SV=3	Purb	Down	33.901
O35350	Calpain-1 catalytic subunit OS=Mus musculus OX=10090 GN=Capn1 PE=1 SV=1	Capn1	Up	82.105
O35387	HCLS1-associated protein X-1 OS=Mus musculus OX=10090 GN=Hax1 PE=1 SV=1	Hax1	Down	31.654
O35435	Dihydroorotate dehydrogenase (quinone), mitochondrial OS=Mus musculus OX=10090 GN=Dhodh PE=1 SV=2	Dhodh	Down	42.699
O35445	E3 ubiquitin-protein ligase RNF5 OS=Mus musculus OX=10090 GN=Rnf5 PE=1 SV=1	Rnf5	Up	19.837
O35459	Delta(3,5)-Delta(2,4)-dienoyl-CoA isomerase, mitochondrial OS=Mus musculus OX=10090 GN=Ech1 PE=1 SV=1	Ech1	Up	36.118
O35492	Dual specificity protein kinase CLK3 OS=Mus musculus OX=10090 GN=Clk3 PE=1 SV=2	Clk3	Down	73.797
O35493	Dual specificity protein kinase CLK4 OS=Mus musculus OX=10090 GN=Clk4 PE=1 SV=1	Clk4	Down	57.344
O35516	Neurogenic locus notch homolog protein 2 OS=Mus musculus OX=10090 GN=Notch2 PE=1 SV=2	Notch2	Down	265.63
P28076	Proteasome subunit beta type-9 OS=Mus musculus OX=10090 GN=Psmb9 PE=1 SV=1	Psmb9	Down	23.396
O35593	26S proteasome non-ATPase regulatory subunit 14 OS=Mus musculus OX=10090 GN=Psmd14 PE=1 SV=2	Psmd14	Up	34.577
O35601	FYN-binding protein 1 OS=Mus musculus OX=10090 GN=Fyb1 PE=1 SV=2	Fyb1	Down	90.054
O35658	Complement component 1 Q subcomponent-binding protein, mitochondrial OS=Mus musculus OX=10090 GN=C1qbp PE=1 SV=1	C1qbp	Up	31.013
O35664	Interferon alpha/beta receptor 2 OS=Mus musculus OX=10090 GN=Ifnar2 PE=1 SV=2	Ifnar2	Up	56.578
O35691	Pinin OS=Mus musculus OX=10090 GN=Pnn PE=1 SV=4	Pnn	Down	82.435
O35714	Tumor necrosis factor receptor superfamily member 18 OS=Mus musculus OX=10090 GN=Tnfrsf18 PE=1 SV=1	Tnfrsf18	Down	25.334
O35737	Heterogeneous nuclear ribonucleoprotein H OS=Mus musculus OX=10090 GN=Hnrnph1 PE=1 SV=3	Hnrnph1	Down	49.199
O35855	Branched-chain-amino-acid aminotransferase, mitochondrial OS=Mus musculus OX=10090 GN=Bcat2 PE=1 SV=2	Bcat2	Up	44.127
O35887	Calumenin OS=Mus musculus OX=10090 GN=Calu PE=1 SV=1	Calu	Up	37.063
O35904	Phosphatidylinositol 4,5-bisphosphate 3-kinase catalytic subunit delta isoform OS=Mus musculus OX=10090 GN=Pik3cd PE=1 SV=2	Pik3cd	Down	119.71
O35975	T-cell ecto-ADP-ribosyltransferase 2 OS=Mus musculus OX=10090 GN=Art2b PE=1 SV=2	Art2b	Up	33.123
O54839	Eomesodermin homolog OS=Mus musculus OX=10090 GN=Eomes PE=1 SV=3	Eomes	Down	74.8
O54890	Integrin beta-3 OS=Mus musculus OX=10090 GN=Itgb3 PE=1 SV=2	Itgb3	Down	86.738
O54918	Bcl-2-like protein 11 OS=Mus musculus OX=10090 GN=Bcl2l11 PE=1 SV=1	Bcl2l11	Up	22.066
O54950	5'-AMP-activated protein kinase subunit gamma-1 OS=Mus musculus OX=10090 GN=Prkag1 PE=1 SV=2	Prkag1	Up	37.52
O54962	Barrier-to-autointegration factor OS=Mus musculus OX=10090 GN=Banf1 PE=1 SV=1	Banf1	Up	10.102
O54984	ATPase GET3 OS=Mus musculus OX=10090 GN=Get3 PE=1 SV=2	Get3	Up	38.822
O55128	Histone deacetylase complex subunit SAP18 OS=Mus musculus OX=10090 GN=Sap18 PE=1 SV=1	Sap18	Down	17.595
O55135	Eukaryotic translation initiation factor 6 OS=Mus musculus OX=10090 GN=Eif6 PE=1 SV=2	Eif6	Down	26.511
O55142	60S ribosomal protein L35a OS=Mus musculus OX=10090 GN=Rpl35a PE=1 SV=2	Rpl35a	Down	12.554
O70131	Ninjurin-1 OS=Mus musculus OX=10090 GN=Ninj1 PE=1 SV=1	Ninj1	Down	16.555
O70133	ATP-dependent RNA helicase A OS=Mus musculus OX=10090 GN=Dhx9 PE=1 SV=2	Dhx9	Down	149.47
O70161	Phosphatidylinositol 4-phosphate 5-kinase type-1 gamma OS=Mus musculus OX=10090 GN=Pip5k1c PE=1 SV=2	Pip5k1c	Up	72.407
O70194	Eukaryotic translation initiation factor 3 subunit D OS=Mus musculus OX=10090 GN=Eif3d PE=1 SV=2	Eif3d	Up	63.988
O70252	Heme oxygenase 2 OS=Mus musculus OX=10090 GN=Hmox2 PE=1 SV=1	Hmox2	Up	35.738
O70309	Integrin beta-5 OS=Mus musculus OX=10090 GN=Itgb5 PE=1 SV=2	Itgb5	Down	87.908
O70370	Cathepsin S OS=Mus musculus OX=10090 GN=Ctss PE=1 SV=2	Ctss	Up	38.474
O70404	Vesicle-associated membrane protein 8 OS=Mus musculus OX=10090 GN=Vamp8 PE=1 SV=1	Vamp8	Down	11.451
O70433	Four and a half LIM domains protein 2 OS=Mus musculus OX=10090 GN=Fhl2 PE=1 SV=1	Fhl2	Down	32.072
O70492	Sorting nexin-3 OS=Mus musculus OX=10090 GN=Snx3 PE=1 SV=3	Snx3	Up	18.757
O70496	H(+)/Cl(-) exchange transporter 7 OS=Mus musculus OX=10090 GN=Clcn7 PE=1 SV=1	Clcn7	Up	88.712
O70572	Sphingomyelin phosphodiesterase 2 OS=Mus musculus OX=10090 GN=Smpd2 PE=1 SV=1	Smpd2	Up	47.466
O88291	DBIRD complex subunit ZNF326 OS=Mus musculus OX=10090 GN=Znf326 PE=1 SV=1	Znf326	Down	65.225
O88342	WD repeat-containing protein 1 OS=Mus musculus OX=10090 GN=Wdr1 PE=1 SV=3	Wdr1	Up	66.406
O88384	Vesicle transport through interaction with t-SNAREs homolog 1B OS=Mus musculus OX=10090 GN=Vti1b PE=1 SV=1	Vti1b	Down	26.713
O88396	GrpE protein homolog 2, mitochondrial OS=Mus musculus OX=10090 GN=Grpel2 PE=2 SV=2	Grpel2	Down	25.029
O88512	AP-1 complex subunit gamma-like 2 OS=Mus musculus OX=10090 GN=Ap1g2 PE=1 SV=2	Ap1g2	Up	87.862
O88532	Zinc finger RNA-binding protein OS=Mus musculus OX=10090 GN=Zfr PE=1 SV=2	Zfr	Down	116.86
O88569	Heterogeneous nuclear ribonucleoproteins A2/B1 OS=Mus musculus OX=10090 GN=Hnrnpa2b1 PE=1 SV=2	Hnrnpa2b1	Down	37.402
O88587	Catechol O-methyltransferase OS=Mus musculus OX=10090 GN=Comt PE=1 SV=2	Comt	Up	29.486
O88622	Poly(ADP-ribose) glycohydrolase OS=Mus musculus OX=10090 GN=Parg PE=1 SV=2	Parg	Down	109.32
O88653	Ragulator complex protein LAMTOR3 OS=Mus musculus OX=10090 GN=Lamtor3 PE=1 SV=1	Lamtor3	Up	13.553
O88668	Protein CREG1 OS=Mus musculus OX=10090 GN=Creg1 PE=1 SV=1	Creg1	Up	24.452
O88673	Diacylglycerol kinase alpha OS=Mus musculus OX=10090 GN=Dgka PE=1 SV=2	Dgka	Up	82.761
O88712	C-terminal-binding protein 1 OS=Mus musculus OX=10090 GN=Ctbp1 PE=1 SV=2	Ctbp1	Up	47.744
O88738	Baculoviral IAP repeat-containing protein 6 OS=Mus musculus OX=10090 GN=Birc6 PE=1 SV=2	Birc6	Down	532.16
O88746	Target of Myb protein 1 OS=Mus musculus OX=10090 GN=Tom1 PE=1 SV=1	Tom1	Up	54.325
O88796	Ribonuclease P protein subunit p30 OS=Mus musculus OX=10090 GN=Rpp30 PE=1 SV=1	Rpp30	Down	29.473
O88842	FYVE, RhoGEF and PH domain-containing protein 3 OS=Mus musculus OX=10090 GN=Fgd3 PE=1 SV=1	Fgd3	Up	80.623
O88845	A-kinase anchor protein 10, mitochondrial OS=Mus musculus OX=10090 GN=Akap10 PE=1 SV=3	Akap10	Down	73.631
O88856	Protein-tyrosine sulfotransferase 2 OS=Mus musculus OX=10090 GN=Tpst2 PE=1 SV=1	Tpst2	Up	42.067
O88875	CD160 antigen OS=Mus musculus OX=10090 GN=Cd160 PE=1 SV=2	Cd160	Up	20.569
O88952	Protein lin-7 homolog C OS=Mus musculus OX=10090 GN=Lin7c PE=1 SV=2	Lin7c	Up	21.834
O88958	Glucosamine-6-phosphate isomerase 1 OS=Mus musculus OX=10090 GN=Gnpda1 PE=1 SV=3	Gnpda1	Up	32.549
O89017	Legumain OS=Mus musculus OX=10090 GN=Lgmn PE=1 SV=1	Lgmn	Down	49.372
O89053	Coronin-1A OS=Mus musculus OX=10090 GN=Coro1a PE=1 SV=5	Coro1a	Down	50.989
O89098	Cystatin-F OS=Mus musculus OX=10090 GN=Cst7 PE=2 SV=1	Cst7	Down	16.38
O89116	Vesicle transport through interaction with t-SNAREs homolog 1A OS=Mus musculus OX=10090 GN=Vti1a PE=1 SV=1	Vti1a	Up	24.986
P00158	Cytochrome b OS=Mus musculus OX=10090 GN=Mt-Cyb PE=1 SV=1	Mt-Cyb	Down	43.209
P00397	Cytochrome c oxidase subunit 1 OS=Mus musculus OX=10090 GN=Mtco1 PE=1 SV=2	Mtco1	Up	56.909
P01027	Complement C3 OS=Mus musculus OX=10090 GN=C3 PE=1 SV=3	C3	Up	186.48
P01029	Complement C4-B OS=Mus musculus OX=10090 GN=C4b PE=1 SV=3	C4b	Up	192.91
P01592	Immunoglobulin J chain OS=Mus musculus OX=10090 GN=Jchain PE=1 SV=4	Jchain	Up	18.013
P01638	Ig kappa chain V-V region L6 (Fragment) OS=Mus musculus OX=10090 PE=4 SV=1	--	Up	12.986
P01731	T-cell surface glycoprotein CD8 alpha chain OS=Mus musculus OX=10090 GN=Cd8a PE=1 SV=1	Cd8a	Up	27.456
P01837	Immunoglobulin kappa constant OS=Mus musculus OX=10090 GN=Igkc PE=1 SV=2	Igkc	Up	11.934
P01843	Ig lambda-1 chain C region OS=Mus musculus OX=10090 PE=1 SV=1	--	Down	11.575
P01844	Ig lambda-2 chain C region OS=Mus musculus OX=10090 GN=Iglc2 PE=1 SV=1	Iglc2	Up	11.254
P01851	T-cell receptor beta-2 chain C region OS=Mus musculus OX=10090 PE=1 SV=1	--	Down	19.297
P01863	Ig gamma-2A chain C region, A allele OS=Mus musculus OX=10090 GN=Ighg PE=1 SV=1	Ighg	Up	36.389
P01867	Ig gamma-2B chain C region OS=Mus musculus OX=10090 GN=Igh-3 PE=1 SV=3	Igh-3	Up	44.259
P01868	Ig gamma-1 chain C region secreted form OS=Mus musculus OX=10090 GN=Ighg1 PE=1 SV=1	Ighg1	Up	35.704
P01878	Ig alpha chain C region OS=Mus musculus OX=10090 PE=1 SV=1	--	Up	36.875
P02088	Hemoglobin subunit beta-1 OS=Mus musculus OX=10090 GN=Hbb-b1 PE=1 SV=2	Hbb-b1	Up	15.84
P84244	Histone H3.3 OS=Mus musculus OX=10090 GN=H3-3a PE=1 SV=2	H3-3a	Up	15.328
P03911	NADH-ubiquinone oxidoreductase chain 4 OS=Mus musculus OX=10090 GN=Mtnd4 PE=1 SV=1	Mtnd4	Up	51.881
P03921	NADH-ubiquinone oxidoreductase chain 5 OS=Mus musculus OX=10090 GN=Mtnd5 PE=1 SV=3	Mtnd5	Up	68.474
P03958	Adenosine deaminase OS=Mus musculus OX=10090 GN=Ada PE=1 SV=3	Ada	Up	39.991
P03975	IgE-binding protein OS=Mus musculus OX=10090 GN=Iap PE=2 SV=1	Iap	Down	62.747
P04104	Keratin, type II cytoskeletal 1 OS=Mus musculus OX=10090 GN=Krt1 PE=1 SV=4	Krt1	Down	65.605
P04187	Granzyme B(G,H) OS=Mus musculus OX=10090 GN=Gzmb PE=1 SV=1	Gzmb	Up	27.47
P04202	Transforming growth factor beta-1 proprotein OS=Mus musculus OX=10090 GN=Tgfb1 PE=1 SV=1	Tgfb1	Down	44.309
P04223	H-2 class I histocompatibility antigen, K-K alpha chain OS=Mus musculus OX=10090 GN=H2-K1 PE=1 SV=1	H2-K1	Up	41.646
P04230	H-2 class II histocompatibility antigen, E-B beta chain OS=Mus musculus OX=10090 GN=H2-Eb1 PE=1 SV=1	H2-Eb1	Up	30.166
P04235	T-cell surface glycoprotein CD3 delta chain OS=Mus musculus OX=10090 GN=Cd3d PE=1 SV=1	Cd3d	Down	19.032
P04919	Band 3 anion transport protein OS=Mus musculus OX=10090 GN=Slc4a1 PE=1 SV=1	Slc4a1	Up	103.13
P05555	Integrin alpha-M OS=Mus musculus OX=10090 GN=Itgam PE=1 SV=2	Itgam	Up	127.48
P06339	H-2 class I histocompatibility antigen, D-37 alpha chain OS=Mus musculus OX=10090 GN=H2-T23 PE=1 SV=1	H2-T23	Up	40.875
P06802	Ectonucleotide pyrophosphatase/phosphodiesterase family member 1 OS=Mus musculus OX=10090 GN=Enpp1 PE=1 SV=4	Enpp1	Up	103.17
P07356	Annexin A2 OS=Mus musculus OX=10090 GN=Anxa2 PE=1 SV=2	Anxa2	Up	38.676
P07607	Thymidylate synthase OS=Mus musculus OX=10090 GN=Tyms PE=1 SV=1	Tyms	Up	34.958
P07742	Ribonucleoside-diphosphate reductase large subunit OS=Mus musculus OX=10090 GN=Rrm1 PE=1 SV=2	Rrm1	Up	90.209
P07759	Serine protease inhibitor A3K OS=Mus musculus OX=10090 GN=Serpina3k PE=1 SV=2	Serpina3k	Down	46.879
P08030	Adenine phosphoribosyltransferase OS=Mus musculus OX=10090 GN=Aprt PE=1 SV=2	Aprt	Up	19.724
P08103	Tyrosine-protein kinase HCK OS=Mus musculus OX=10090 GN=Hck PE=1 SV=4	Hck	Up	59.129
P08113	Endoplasmin OS=Mus musculus OX=10090 GN=Hsp90b1 PE=1 SV=2	Hsp90b1	Up	92.475
P08207	Protein S100-A10 OS=Mus musculus OX=10090 GN=S100a10 PE=1 SV=2	S100a10	Up	11.186
P08226	Apolipoprotein E OS=Mus musculus OX=10090 GN=Apoe PE=1 SV=2	Apoe	Down	35.866
P08414	Calcium/calmodulin-dependent protein kinase type IV OS=Mus musculus OX=10090 GN=Camk4 PE=1 SV=2	Camk4	Down	52.627
P08556	GTPase NRas OS=Mus musculus OX=10090 GN=Nras PE=1 SV=1	Nras	Up	21.199
P08905	Lysozyme C-2 OS=Mus musculus OX=10090 GN=Lyz2 PE=1 SV=2	Lyz2	Down	16.689
P08920	T-cell surface antigen CD2 OS=Mus musculus OX=10090 GN=Cd2 PE=1 SV=1	Cd2	Down	38.414
P09103	Protein disulfide-isomerase OS=Mus musculus OX=10090 GN=P4hb PE=1 SV=2	P4hb	Up	57.058
P09470	Angiotensin-converting enzyme OS=Mus musculus OX=10090 GN=Ace PE=1 SV=3	Ace	Down	150.92
P09581	Macrophage colony-stimulating factor 1 receptor OS=Mus musculus OX=10090 GN=Csf1r PE=1 SV=3	Csf1r	Down	109.18
P09925	Surfeit locus protein 1 OS=Mus musculus OX=10090 GN=Surf1 PE=1 SV=3	Surf1	Up	34.798
Q3THW5	Histone H2A.V OS=Mus musculus OX=10090 GN=H2az2 PE=1 SV=3	H2az2	Down	13.509
P0C913	Overexpressed in colon carcinoma 1 protein homolog OS=Mus musculus OX=10090 PE=3 SV=1	--	Down	6.453
P0CG14	Decreased expression in renal and prostate cancer protein OS=Mus musculus OX=10090 GN=Derpc PE=1 SV=1	Derpc	Down	52.244
P0DN91	Transmembrane protein 254c OS=Mus musculus OX=10090 GN=Tmem254c PE=1 SV=1	Tmem254c	Up	14.238
P0DOV1	Interferon-activable protein 205-B OS=Mus musculus OX=10090 GN=Mnda PE=1 SV=1	Mnda	Down	46.977
P10404	MLV-related proviral Env polyprotein OS=Mus musculus OX=10090 PE=1 SV=3	--	Up	69.612
P10417	Apoptosis regulator Bcl-2 OS=Mus musculus OX=10090 GN=Bcl2 PE=1 SV=3	Bcl2	Up	26.407
P10518	Delta-aminolevulinic acid dehydratase OS=Mus musculus OX=10090 GN=Alad PE=1 SV=1	Alad	Up	36.023
P10649	Glutathione S-transferase Mu 1 OS=Mus musculus OX=10090 GN=Gstm1 PE=1 SV=2	Gstm1	Down	25.97
P10810	Monocyte differentiation antigen CD14 OS=Mus musculus OX=10090 GN=Cd14 PE=1 SV=1	Cd14	Up	39.203
P11031	Activated RNA polymerase II transcriptional coactivator p15 OS=Mus musculus OX=10090 GN=Sub1 PE=1 SV=3	Sub1	Down	14.427
P11032	Granzyme A OS=Mus musculus OX=10090 GN=Gzma PE=1 SV=2	Gzma	Up	28.599
P11103	Poly [ADP-ribose] polymerase 1 OS=Mus musculus OX=10090 GN=Parp1 PE=1 SV=3	Parp1	Down	113.1
P11247	Myeloperoxidase OS=Mus musculus OX=10090 GN=Mpo PE=1 SV=2	Mpo	Down	81.181
P11276	Fibronectin OS=Mus musculus OX=10090 GN=Fn1 PE=1 SV=4	Fn1	Up	272.53
P11440	Cyclin-dependent kinase 1 OS=Mus musculus OX=10090 GN=Cdk1 PE=1 SV=3	Cdk1	Up	34.106
P11499	Heat shock protein HSP 90-beta OS=Mus musculus OX=10090 GN=Hsp90ab1 PE=1 SV=3	Hsp90ab1	Up	83.28
P11609	Antigen-presenting glycoprotein CD1d1 OS=Mus musculus OX=10090 GN=Cd1d1 PE=1 SV=3	Cd1d1	Up	38.554
P11627	Neural cell adhesion molecule L1 OS=Mus musculus OX=10090 GN=L1cam PE=1 SV=1	L1cam	Up	140.97
P11928	2'-5'-oligoadenylate synthase 1A OS=Mus musculus OX=10090 GN=Oas1a PE=1 SV=2	Oas1a	Up	42.428
P11930	Acyl-coenzyme A diphosphatase NUDT19 OS=Mus musculus OX=10090 GN=Nudt19 PE=1 SV=2	Nudt19	Up	40.32
P11942	T-cell surface glycoprotein CD3 gamma chain OS=Mus musculus OX=10090 GN=Cd3g PE=1 SV=1	Cd3g	Down	20.234
P11983	T-complex protein 1 subunit alpha OS=Mus musculus OX=10090 GN=Tcp1 PE=1 SV=3	Tcp1	Down	60.448
P12399	Protein CTLA-2-alpha OS=Mus musculus OX=10090 GN=Ctla2a PE=2 SV=2	Ctla2a	Down	15.883
P12970	60S ribosomal protein L7a OS=Mus musculus OX=10090 GN=Rpl7a PE=1 SV=2	Rpl7a	Down	29.976
P14069	Protein S100-A6 OS=Mus musculus OX=10090 GN=S100a6 PE=1 SV=3	S100a6	Down	10.051
P14115	60S ribosomal protein L27a OS=Mus musculus OX=10090 GN=Rpl27a PE=1 SV=5	Rpl27a	Down	16.605
P14430	H-2 class I histocompatibility antigen, Q8 alpha chain OS=Mus musculus OX=10090 GN=H2-Q8 PE=3 SV=1	H2-Q8	Up	37.41
P14733	Lamin-B1 OS=Mus musculus OX=10090 GN=Lmnb1 PE=1 SV=3	Lmnb1	Down	66.785
P14869	60S acidic ribosomal protein P0 OS=Mus musculus OX=10090 GN=Rplp0 PE=1 SV=3	Rplp0	Down	34.216
P15105	Glutamine synthetase OS=Mus musculus OX=10090 GN=Glul PE=1 SV=6	Glul	Up	42.119
P15261	Interferon gamma receptor 1 OS=Mus musculus OX=10090 GN=Ifngr1 PE=1 SV=3	Ifngr1	Down	52.343
P15379	CD44 antigen OS=Mus musculus OX=10090 GN=Cd44 PE=1 SV=3	Cd44	Down	85.616
P15530	B-cell antigen receptor complex-associated protein beta chain OS=Mus musculus OX=10090 GN=Cd79b PE=1 SV=1	Cd79b	Down	25.726
P15532	Nucleoside diphosphate kinase A OS=Mus musculus OX=10090 GN=Nme1 PE=1 SV=1	Nme1	Down	17.208
P15533	Tripartite motif-containing protein 30A OS=Mus musculus OX=10090 GN=Trim30a PE=1 SV=2	Trim30a	Up	57.329
P15535	Beta-1,4-galactosyltransferase 1 OS=Mus musculus OX=10090 GN=B4galt1 PE=1 SV=1	B4galt1	Up	44.411
P16125	L-lactate dehydrogenase B chain OS=Mus musculus OX=10090 GN=Ldhb PE=1 SV=2	Ldhb	Up	36.572
P16297	Interleukin-2 receptor subunit beta OS=Mus musculus OX=10090 GN=Il2rb PE=1 SV=1	Il2rb	Up	60.538
P16332	Methylmalonyl-CoA mutase, mitochondrial OS=Mus musculus OX=10090 GN=Mmut PE=1 SV=2	Mmut	Up	82.843
P16382	Interleukin-4 receptor subunit alpha OS=Mus musculus OX=10090 GN=Il4r PE=1 SV=1	Il4r	Up	87.626
P16675	Lysosomal protective protein OS=Mus musculus OX=10090 GN=Ctsa PE=1 SV=1	Ctsa	Up	53.844
P16951	Cyclic AMP-dependent transcription factor ATF-2 OS=Mus musculus OX=10090 GN=Atf2 PE=1 SV=2	Atf2	Down	52.297
P17225	Polypyrimidine tract-binding protein 1 OS=Mus musculus OX=10090 GN=Ptbp1 PE=1 SV=2	Ptbp1	Down	56.477
P17665	Cytochrome c oxidase subunit 7C, mitochondrial OS=Mus musculus OX=10090 GN=Cox7c PE=1 SV=1	Cox7c	Down	7.3325
P17742	Peptidyl-prolyl cis-trans isomerase A OS=Mus musculus OX=10090 GN=Ppia PE=1 SV=2	Ppia	Up	17.971
P17809	Solute carrier family 2, facilitated glucose transporter member 1 OS=Mus musculus OX=10090 GN=Slc2a1 PE=1 SV=4	Slc2a1	Up	53.984
P18242	Cathepsin D OS=Mus musculus OX=10090 GN=Ctsd PE=1 SV=1	Ctsd	Up	44.953
P18337	L-selectin OS=Mus musculus OX=10090 GN=Sell PE=1 SV=1	Sell	Up	42.288
P18528	Ig heavy chain V region 6.96 OS=Mus musculus OX=10090 PE=4 SV=1	--	Up	11.007
P18572	Basigin OS=Mus musculus OX=10090 GN=Bsg PE=1 SV=2	Bsg	Down	42.444
P18654	Ribosomal protein S6 kinase alpha-3 OS=Mus musculus OX=10090 GN=Rps6ka3 PE=1 SV=2	Rps6ka3	Up	83.693
P18760	Cofilin-1 OS=Mus musculus OX=10090 GN=Cfl1 PE=1 SV=3	Cfl1	Up	18.559
P19096	Fatty acid synthase OS=Mus musculus OX=10090 GN=Fasn PE=1 SV=2	Fasn	Up	272.43
P19157	Glutathione S-transferase P 1 OS=Mus musculus OX=10090 GN=Gstp1 PE=1 SV=2	Gstp1	Up	23.609
P19253	60S ribosomal protein L13a OS=Mus musculus OX=10090 GN=Rpl13a PE=1 SV=4	Rpl13a	Down	23.464
P19426	Negative elongation factor E OS=Mus musculus OX=10090 GN=Nelfe PE=1 SV=2	Nelfe	Down	42.554
P19973	Lymphocyte-specific protein 1 OS=Mus musculus OX=10090 GN=Lsp1 PE=1 SV=2	Lsp1	Up	36.713
P20029	Endoplasmic reticulum chaperone BiP OS=Mus musculus OX=10090 GN=Hspa5 PE=1 SV=3	Hspa5	Up	72.421
P20060	Beta-hexosaminidase subunit beta OS=Mus musculus OX=10090 GN=Hexb PE=1 SV=2	Hexb	Down	61.115
P20108	Thioredoxin-dependent peroxide reductase, mitochondrial OS=Mus musculus OX=10090 GN=Prdx3 PE=1 SV=1	Prdx3	Up	28.127
P21278	Guanine nucleotide-binding protein subunit alpha-11 OS=Mus musculus OX=10090 GN=Gna11 PE=1 SV=1	Gna11	Up	42.024
P21279	Guanine nucleotide-binding protein G(q) subunit alpha OS=Mus musculus OX=10090 GN=Gnaq PE=1 SV=4	Gnaq	Up	42.158
P21460	Cystatin-C OS=Mus musculus OX=10090 GN=Cst3 PE=1 SV=2	Cst3	Up	15.531
P21550	Beta-enolase OS=Mus musculus OX=10090 GN=Eno3 PE=1 SV=3	Eno3	Down	47.024
P21956	Lactadherin OS=Mus musculus OX=10090 GN=Mfge8 PE=1 SV=3	Mfge8	Down	51.24
P22272	Interleukin-6 receptor subunit alpha OS=Mus musculus OX=10090 GN=Il6ra PE=1 SV=2	Il6ra	Down	50.454
P22437	Prostaglandin G/H synthase 1 OS=Mus musculus OX=10090 GN=Ptgs1 PE=1 SV=1	Ptgs1	Up	69.042
P22646	T-cell surface glycoprotein CD3 epsilon chain OS=Mus musculus OX=10090 GN=Cd3e PE=1 SV=2	Cd3e	Up	21.393
P22682	E3 ubiquitin-protein ligase CBL OS=Mus musculus OX=10090 GN=Cbl PE=1 SV=3	Cbl	Up	100.56
P22892	AP-1 complex subunit gamma-1 OS=Mus musculus OX=10090 GN=Ap1g1 PE=1 SV=3	Ap1g1	Up	91.349
P23198	Chromobox protein homolog 3 OS=Mus musculus OX=10090 GN=Cbx3 PE=1 SV=2	Cbx3	Down	20.855
P23249	Putative helicase MOV-10 OS=Mus musculus OX=10090 GN=Mov10 PE=1 SV=2	Mov10	Up	113.58
P23475	X-ray repair cross-complementing protein 6 OS=Mus musculus OX=10090 GN=Xrcc6 PE=1 SV=5	Xrcc6	Up	69.483
P23506	Protein-L-isoaspartate(D-aspartate) O-methyltransferase OS=Mus musculus OX=10090 GN=Pcmt1 PE=1 SV=3	Pcmt1	Up	24.634
P23591	GDP-L-fucose synthase OS=Mus musculus OX=10090 GN=Gfus PE=1 SV=3	Gfus	Up	35.877
P23949	mRNA decay activator protein ZFP36L2 OS=Mus musculus OX=10090 GN=Zfp36l2 PE=1 SV=2	Zfp36l2	Down	50.069
P24638	Lysosomal acid phosphatase OS=Mus musculus OX=10090 GN=Acp2 PE=1 SV=2	Acp2	Up	48.508
P25119	Tumor necrosis factor receptor superfamily member 1B OS=Mus musculus OX=10090 GN=Tnfrsf1b PE=2 SV=1	Tnfrsf1b	Down	50.319
P25799	Nuclear factor NF-kappa-B p105 subunit OS=Mus musculus OX=10090 GN=Nfkb1 PE=1 SV=2	Nfkb1	Up	105.61
P26041	Moesin OS=Mus musculus OX=10090 GN=Msn PE=1 SV=3	Msn	Down	67.766
P26350	Prothymosin alpha OS=Mus musculus OX=10090 GN=Ptma PE=1 SV=2	Ptma	Down	12.254
P26369	Splicing factor U2AF 65 kDa subunit OS=Mus musculus OX=10090 GN=U2af2 PE=1 SV=3	U2af2	Down	53.516
P26450	Phosphatidylinositol 3-kinase regulatory subunit alpha OS=Mus musculus OX=10090 GN=Pik3r1 PE=1 SV=2	Pik3r1	Down	83.516
P26516	26S proteasome non-ATPase regulatory subunit 7 OS=Mus musculus OX=10090 GN=Psmd7 PE=1 SV=2	Psmd7	Up	36.539
P26645	Myristoylated alanine-rich C-kinase substrate OS=Mus musculus OX=10090 GN=Marcks PE=1 SV=2	Marcks	Down	29.661
P27046	Alpha-mannosidase 2 OS=Mus musculus OX=10090 GN=Man2a1 PE=1 SV=2	Man2a1	Down	131.63
P27512	Tumor necrosis factor receptor superfamily member 5 OS=Mus musculus OX=10090 GN=Cd40 PE=1 SV=3	Cd40	Down	32.093
P27659	60S ribosomal protein L3 OS=Mus musculus OX=10090 GN=Rpl3 PE=1 SV=3	Rpl3	Down	46.109
P27661	Histone H2AX OS=Mus musculus OX=10090 GN=H2ax PE=1 SV=2	H2ax	Up	15.142
P27814	Killer cell lectin-like receptor subfamily B member 1C OS=Mus musculus OX=10090 GN=Klrb1c PE=1 SV=2	Klrb1c	Up	25.077
P28293	Cathepsin G OS=Mus musculus OX=10090 GN=Ctsg PE=1 SV=2	Ctsg	Down	29.095
P28352	DNA-(apurinic or apyrimidinic site) endonuclease OS=Mus musculus OX=10090 GN=Apex1 PE=1 SV=2	Apex1	Down	35.49
P28656	Nucleosome assembly protein 1-like 1 OS=Mus musculus OX=10090 GN=Nap1l1 PE=1 SV=2	Nap1l1	Up	45.345
P28658	Ataxin-10 OS=Mus musculus OX=10090 GN=Atxn10 PE=1 SV=2	Atxn10	Down	53.706
P28659	CUGBP Elav-like family member 1 OS=Mus musculus OX=10090 GN=Celf1 PE=1 SV=2	Celf1	Down	52.107
P28665	Murinoglobulin-1 OS=Mus musculus OX=10090 GN=Mug1 PE=1 SV=3	Mug1	Down	165.3
P28740	Kinesin-like protein KIF2A OS=Mus musculus OX=10090 GN=Kif2a PE=1 SV=2	Kif2a	Down	79.755
P28798	Progranulin OS=Mus musculus OX=10090 GN=Grn PE=1 SV=2	Grn	Down	63.458
P28867	Protein kinase C delta type OS=Mus musculus OX=10090 GN=Prkcd PE=1 SV=3	Prkcd	Up	77.546
P29341	Polyadenylate-binding protein 1 OS=Mus musculus OX=10090 GN=Pabpc1 PE=1 SV=2	Pabpc1	Down	70.67
P29352	Tyrosine-protein phosphatase non-receptor type 22 OS=Mus musculus OX=10090 GN=Ptpn22 PE=1 SV=1	Ptpn22	Down	89.713
P29391	Ferritin light chain 1 OS=Mus musculus OX=10090 GN=Ftl1 PE=1 SV=2	Ftl1	Up	20.802
P29452	Caspase-1 OS=Mus musculus OX=10090 GN=Casp1 PE=1 SV=1	Casp1	Up	45.64
P29533	Vascular cell adhesion protein 1 OS=Mus musculus OX=10090 GN=Vcam1 PE=1 SV=1	Vcam1	Up	81.317
P29594	Caspase-2 OS=Mus musculus OX=10090 GN=Casp2 PE=1 SV=5	Casp2	Up	50.66
P29595	NEDD8 OS=Mus musculus OX=10090 GN=Nedd8 PE=1 SV=2	Nedd8	Up	8.9723
P30355	Arachidonate 5-lipoxygenase-activating protein OS=Mus musculus OX=10090 GN=Alox5ap PE=1 SV=2	Alox5ap	Down	18.136
P30678	Guanine nucleotide-binding protein subunit alpha-15 OS=Mus musculus OX=10090 GN=Gna15 PE=2 SV=1	Gna15	Up	43.535
P30681	High mobility group protein B2 OS=Mus musculus OX=10090 GN=Hmgb2 PE=1 SV=3	Hmgb2	Down	24.162
P31725	Protein S100-A9 OS=Mus musculus OX=10090 GN=S100a9 PE=1 SV=3	S100a9	Down	13.049
P31786	Acyl-CoA-binding protein OS=Mus musculus OX=10090 GN=Dbi PE=1 SV=2	Dbi	Down	10
P31996	Macrosialin OS=Mus musculus OX=10090 GN=Cd68 PE=1 SV=1	Cd68	Down	34.817
P32037	Solute carrier family 2, facilitated glucose transporter member 3 OS=Mus musculus OX=10090 GN=Slc2a3 PE=1 SV=1	Slc2a3	Up	53.478
P34022	Ran-specific GTPase-activating protein OS=Mus musculus OX=10090 GN=Ranbp1 PE=1 SV=2	Ranbp1	Up	23.596
P34884	Macrophage migration inhibitory factor OS=Mus musculus OX=10090 GN=Mif PE=1 SV=2	Mif	Up	12.504
P35282	Ras-related protein Rab-21 OS=Mus musculus OX=10090 GN=Rab21 PE=1 SV=4	Rab21	Up	24.106
P35290	Ras-related protein Rab-24 OS=Mus musculus OX=10090 GN=Rab24 PE=1 SV=2	Rab24	Up	23.144
P35293	Ras-related protein Rab-18 OS=Mus musculus OX=10090 GN=Rab18 PE=1 SV=2	Rab18	Up	23.035
P35294	Ras-related protein Rab-19 OS=Mus musculus OX=10090 GN=Rab19 PE=1 SV=3	Rab19	Up	24.397
P35550	rRNA 2'-O-methyltransferase fibrillarin OS=Mus musculus OX=10090 GN=Fbl PE=1 SV=2	Fbl	Down	34.306
P35980	60S ribosomal protein L18 OS=Mus musculus OX=10090 GN=Rpl18 PE=1 SV=3	Rpl18	Down	21.644
P36423	Thromboxane-A synthase OS=Mus musculus OX=10090 GN=Tbxas1 PE=1 SV=2	Tbxas1	Up	60.39
P36536	GTP-binding protein SAR1a OS=Mus musculus OX=10090 GN=Sar1a PE=1 SV=1	Sar1a	Up	22.371
P36993	Protein phosphatase 1B OS=Mus musculus OX=10090 GN=Ppm1b PE=1 SV=1	Ppm1b	Down	42.795
P39054	Dynamin-2 OS=Mus musculus OX=10090 GN=Dnm2 PE=1 SV=2	Dnm2	Down	98.144
P39098	Mannosyl-oligosaccharide 1,2-alpha-mannosidase IB OS=Mus musculus OX=10090 GN=Man1a2 PE=1 SV=1	Man1a2	Down	72.871
P39688	Tyrosine-protein kinase Fyn OS=Mus musculus OX=10090 GN=Fyn PE=1 SV=4	Fyn	Up	60.674
P39749	Flap endonuclease 1 OS=Mus musculus OX=10090 GN=Fen1 PE=1 SV=1	Fen1	Down	42.314
P40142	Transketolase OS=Mus musculus OX=10090 GN=Tkt PE=1 SV=1	Tkt	Up	67.63
P40336	Vacuolar protein sorting-associated protein 26A OS=Mus musculus OX=10090 GN=Vps26a PE=1 SV=1	Vps26a	Up	38.113
P41105	60S ribosomal protein L28 OS=Mus musculus OX=10090 GN=Rpl28 PE=1 SV=2	Rpl28	Down	15.733
P41234	ATP-binding cassette sub-family A member 2 OS=Mus musculus OX=10090 GN=Abca2 PE=1 SV=4	Abca2	Up	270.51
P41272	CD27 antigen OS=Mus musculus OX=10090 GN=Cd27 PE=2 SV=1	Cd27	Down	28.164
P42225	Signal transducer and activator of transcription 1 OS=Mus musculus OX=10090 GN=Stat1 PE=1 SV=1	Stat1	Up	87.196
P42227	Signal transducer and activator of transcription 3 OS=Mus musculus OX=10090 GN=Stat3 PE=1 SV=2	Stat3	Up	88.053
P42228	Signal transducer and activator of transcription 4 OS=Mus musculus OX=10090 GN=Stat4 PE=1 SV=1	Stat4	Down	85.94
P42669	Transcriptional activator protein Pur-alpha OS=Mus musculus OX=10090 GN=Pura PE=1 SV=1	Pura	Down	34.883
P42859	Huntingtin OS=Mus musculus OX=10090 GN=Htt PE=1 SV=2	Htt	Up	344.69
P43024	Cytochrome c oxidase subunit 6A1, mitochondrial OS=Mus musculus OX=10090 GN=Cox6a1 PE=1 SV=2	Cox6a1	Up	12.352
P43276	Histone H1.5 OS=Mus musculus OX=10090 GN=H1-5 PE=1 SV=2	H1-5	Down	22.576
P45377	Aldose reductase-related protein 2 OS=Mus musculus OX=10090 GN=Akr1b8 PE=1 SV=2	Akr1b8	Down	36.12
P45700	Mannosyl-oligosaccharide 1,2-alpha-mannosidase IA OS=Mus musculus OX=10090 GN=Man1a1 PE=1 SV=1	Man1a1	Up	73.275
P46414	Cyclin-dependent kinase inhibitor 1B OS=Mus musculus OX=10090 GN=Cdkn1b PE=1 SV=2	Cdkn1b	Down	22.193
P46467	Vacuolar protein sorting-associated protein 4B OS=Mus musculus OX=10090 GN=Vps4b PE=1 SV=2	Vps4b	Up	49.419
P46638	Ras-related protein Rab-11B OS=Mus musculus OX=10090 GN=Rab11b PE=1 SV=3	Rab11b	Up	24.489
P46664	Adenylosuccinate synthetase isozyme 2 OS=Mus musculus OX=10090 GN=Adss2 PE=1 SV=2	Adss2	Up	50.02
P46718	Programmed cell death protein 2 OS=Mus musculus OX=10090 GN=Pdcd2 PE=2 SV=2	Pdcd2	Down	38.341
P47226	Testin OS=Mus musculus OX=10090 GN=Tes PE=1 SV=1	Tes	Up	47.983
P47753	F-actin-capping protein subunit alpha-1 OS=Mus musculus OX=10090 GN=Capza1 PE=1 SV=4	Capza1	Up	32.939
P47754	F-actin-capping protein subunit alpha-2 OS=Mus musculus OX=10090 GN=Capza2 PE=1 SV=3	Capza2	Up	32.967
P47791	Glutathione reductase, mitochondrial OS=Mus musculus OX=10090 GN=Gsr PE=1 SV=3	Gsr	Up	53.662
P47811	Mitogen-activated protein kinase 14 OS=Mus musculus OX=10090 GN=Mapk14 PE=1 SV=3	Mapk14	Up	41.287
P47856	Glutamine--fructose-6-phosphate aminotransferase [isomerizing] 1 OS=Mus musculus OX=10090 GN=Gfpt1 PE=1 SV=3	Gfpt1	Up	78.538
P47911	60S ribosomal protein L6 OS=Mus musculus OX=10090 GN=Rpl6 PE=1 SV=3	Rpl6	Down	33.509
P47915	60S ribosomal protein L29 OS=Mus musculus OX=10090 GN=Rpl29 PE=1 SV=2	Rpl29	Down	17.587
P47962	60S ribosomal protein L5 OS=Mus musculus OX=10090 GN=Rpl5 PE=1 SV=3	Rpl5	Down	34.4
P47963	60S ribosomal protein L13 OS=Mus musculus OX=10090 GN=Rpl13 PE=1 SV=3	Rpl13	Down	24.305
P47968	Ribose-5-phosphate isomerase OS=Mus musculus OX=10090 GN=Rpia PE=1 SV=2	Rpia	Up	32.45
P48036	Annexin A5 OS=Mus musculus OX=10090 GN=Anxa5 PE=1 SV=1	Anxa5	Up	35.752
P48410	ATP-binding cassette sub-family D member 1 OS=Mus musculus OX=10090 GN=Abcd1 PE=1 SV=1	Abcd1	Up	81.858
P48441	Alpha-L-iduronidase OS=Mus musculus OX=10090 GN=Idua PE=1 SV=2	Idua	Down	71.253
P48760	Folylpolyglutamate synthase, mitochondrial OS=Mus musculus OX=10090 GN=Fpgs PE=1 SV=3	Fpgs	Down	64.955
P48771	Cytochrome c oxidase subunit 7A2, mitochondrial OS=Mus musculus OX=10090 GN=Cox7a2 PE=1 SV=2	Cox7a2	Down	9.2908
P49135	General transcription and DNA repair factor IIH helicase subunit XPB OS=Mus musculus OX=10090 GN=Ercc3 PE=2 SV=1	Ercc3	Down	89.125
P49282	Natural resistance-associated macrophage protein 2 OS=Mus musculus OX=10090 GN=Slc11a2 PE=1 SV=2	Slc11a2	Up	62.367
P49312	Heterogeneous nuclear ribonucleoprotein A1 OS=Mus musculus OX=10090 GN=Hnrnpa1 PE=1 SV=2	Hnrnpa1	Down	34.196
P49710	Hematopoietic lineage cell-specific protein OS=Mus musculus OX=10090 GN=Hcls1 PE=1 SV=2	Hcls1	Up	54.24
P49722	Proteasome subunit alpha type-2 OS=Mus musculus OX=10090 GN=Psma2 PE=1 SV=3	Psma2	Up	25.926
P49962	Signal recognition particle 9 kDa protein OS=Mus musculus OX=10090 GN=Srp9 PE=1 SV=2	Srp9	Down	10.194
P50283	T-cell antigen CD7 OS=Mus musculus OX=10090 GN=Cd7 PE=1 SV=1	Cd7	Down	23.152
P50396	Rab GDP dissociation inhibitor alpha OS=Mus musculus OX=10090 GN=Gdi1 PE=1 SV=3	Gdi1	Up	50.521
P50431	Serine hydroxymethyltransferase, cytosolic OS=Mus musculus OX=10090 GN=Shmt1 PE=1 SV=3	Shmt1	Up	52.6
P50516	V-type proton ATPase catalytic subunit A OS=Mus musculus OX=10090 GN=Atp6v1a PE=1 SV=2	Atp6v1a	Up	68.325
P50518	V-type proton ATPase subunit E 1 OS=Mus musculus OX=10090 GN=Atp6v1e1 PE=1 SV=2	Atp6v1e1	Up	26.157
P50637	Translocator protein OS=Mus musculus OX=10090 GN=Tspo PE=1 SV=1	Tspo	Down	18.841
P51437	Cathelicidin antimicrobial peptide OS=Mus musculus OX=10090 GN=Camp PE=1 SV=2	Camp	Down	19.453
P51569	Alpha-galactosidase A OS=Mus musculus OX=10090 GN=Gla PE=1 SV=1	Gla	Up	47.642
P51683	C-C chemokine receptor type 2 OS=Mus musculus OX=10090 GN=Ccr2 PE=1 SV=2	Ccr2	Up	42.782
P51807	Dynein light chain Tctex-type 1 OS=Mus musculus OX=10090 GN=Dynlt1 PE=1 SV=1	Dynlt1	Down	12.483
P51829	Adenylate cyclase type 7 OS=Mus musculus OX=10090 GN=Adcy7 PE=1 SV=2	Adcy7	Up	122.71
P51859	Hepatoma-derived growth factor OS=Mus musculus OX=10090 GN=Hdgf PE=1 SV=2	Hdgf	Up	26.268
P51912	Neutral amino acid transporter B(0) OS=Mus musculus OX=10090 GN=Slc1a5 PE=1 SV=2	Slc1a5	Down	58.482
P51949	CDK-activating kinase assembly factor MAT1 OS=Mus musculus OX=10090 GN=Mnat1 PE=1 SV=2	Mnat1	Down	35.848
P52194	Calmegin OS=Mus musculus OX=10090 GN=Clgn PE=1 SV=2	Clgn	Up	69.43
P52196	Thiosulfate sulfurtransferase OS=Mus musculus OX=10090 GN=Tst PE=1 SV=3	Tst	Down	33.466
P52430	Serum paraoxonase/arylesterase 1 OS=Mus musculus OX=10090 GN=Pon1 PE=1 SV=2	Pon1	Up	39.565
P52431	DNA polymerase delta catalytic subunit OS=Mus musculus OX=10090 GN=Pold1 PE=1 SV=2	Pold1	Up	123.79
P52432	DNA-directed RNA polymerases I and III subunit RPAC1 OS=Mus musculus OX=10090 GN=Polr1c PE=1 SV=3	Polr1c	Down	39.106
P52482	Ubiquitin-conjugating enzyme E2 E1 OS=Mus musculus OX=10090 GN=Ube2e1 PE=1 SV=1	Ube2e1	Down	21.333
P52503	NADH dehydrogenase [ubiquinone] iron-sulfur protein 6, mitochondrial OS=Mus musculus OX=10090 GN=Ndufs6 PE=1 SV=2	Ndufs6	Down	13.02
P52633	Signal transducer and transcription activator 6 OS=Mus musculus OX=10090 GN=Stat6 PE=1 SV=2	Stat6	Up	93.496
P53395	Lipoamide acyltransferase component of branched-chain alpha-keto acid dehydrogenase complex, mitochondrial OS=Mus musculus OX=10090 GN=Dbt PE=1 SV=2	Dbt	Up	53.246
P53569	CCAAT/enhancer-binding protein zeta OS=Mus musculus OX=10090 GN=Cebpz PE=1 SV=2	Cebpz	Down	120.26
P53986	Monocarboxylate transporter 1 OS=Mus musculus OX=10090 GN=Slc16a1 PE=1 SV=1	Slc16a1	Down	53.267
P53994	Ras-related protein Rab-2A OS=Mus musculus OX=10090 GN=Rab2a PE=1 SV=1	Rab2a	Up	23.547
P53996	CCHC-type zinc finger nucleic acid binding protein OS=Mus musculus OX=10090 GN=Cnbp PE=1 SV=2	Cnbp	Down	19.592
P54116	Stomatin OS=Mus musculus OX=10090 GN=Stom PE=1 SV=3	Stom	Down	31.375
P54731	FAS-associated factor 1 OS=Mus musculus OX=10090 GN=Faf1 PE=1 SV=2	Faf1	Up	73.862
P54797	Transport and Golgi organization 2 homolog OS=Mus musculus OX=10090 GN=Tango2 PE=1 SV=1	Tango2	Up	30.947
P55194	SH3 domain-binding protein 1 OS=Mus musculus OX=10090 GN=Sh3bp1 PE=1 SV=3	Sh3bp1	Up	74.172
P55302	Alpha-2-macroglobulin receptor-associated protein OS=Mus musculus OX=10090 GN=Lrpap1 PE=1 SV=1	Lrpap1	Down	42.215
P55772	Ectonucleoside triphosphate diphosphohydrolase 1 OS=Mus musculus OX=10090 GN=Entpd1 PE=1 SV=1	Entpd1	Up	57.205
P55937	Golgin subfamily A member 3 OS=Mus musculus OX=10090 GN=Golga3 PE=1 SV=3	Golga3	Down	167.22
P56183	Ribosomal RNA processing protein 1 homolog A OS=Mus musculus OX=10090 GN=Rrp1 PE=1 SV=2	Rrp1	Up	54.776
P56382	ATP synthase subunit epsilon, mitochondrial OS=Mus musculus OX=10090 GN=Atp5f1e PE=1 SV=2	Atp5f1e	Down	5.8378
P56390	Cyclin-dependent kinases regulatory subunit 2 OS=Mus musculus OX=10090 GN=Cks2 PE=1 SV=1	Cks2	Up	9.8742
P56394	Cytochrome c oxidase copper chaperone OS=Mus musculus OX=10090 GN=Cox17 PE=1 SV=2	Cox17	Down	6.784
P56542	Deoxyribonuclease-2-alpha OS=Mus musculus OX=10090 GN=Dnase2 PE=1 SV=1	Dnase2	Down	38.81
P56812	Programmed cell death protein 5 OS=Mus musculus OX=10090 GN=Pdcd5 PE=1 SV=3	Pdcd5	Down	14.275
P57746	V-type proton ATPase subunit D OS=Mus musculus OX=10090 GN=Atp6v1d PE=1 SV=1	Atp6v1d	Up	28.369
P57776	Elongation factor 1-delta OS=Mus musculus OX=10090 GN=Eef1d PE=1 SV=3	Eef1d	Down	31.293
P57780	Alpha-actinin-4 OS=Mus musculus OX=10090 GN=Actn4 PE=1 SV=1	Actn4	Up	104.98
P57784	U2 small nuclear ribonucleoprotein A' OS=Mus musculus OX=10090 GN=Snrpa1 PE=1 SV=2	Snrpa1	Down	28.357
P58021	Transmembrane 9 superfamily member 2 OS=Mus musculus OX=10090 GN=Tm9sf2 PE=1 SV=1	Tm9sf2	Up	75.329
P58044	Isopentenyl-diphosphate Delta-isomerase 1 OS=Mus musculus OX=10090 GN=Idi1 PE=1 SV=1	Idi1	Up	26.289
P58064	28S ribosomal protein S6, mitochondrial OS=Mus musculus OX=10090 GN=Mrps6 PE=1 SV=3	Mrps6	Down	14.308
P58137	Acyl-coenzyme A thioesterase 8 OS=Mus musculus OX=10090 GN=Acot8 PE=1 SV=1	Acot8	Up	35.827
P58158	Galactosylgalactosylxylosylprotein 3-beta-glucuronosyltransferase 3 OS=Mus musculus OX=10090 GN=B3gat3 PE=1 SV=1	B3gat3	Down	37.066
P58462	Forkhead box protein P1 OS=Mus musculus OX=10090 GN=Foxp1 PE=1 SV=1	Foxp1	Down	78.832
P58466	Carboxy-terminal domain RNA polymerase II polypeptide A small phosphatase 1 OS=Mus musculus OX=10090 GN=Ctdsp1 PE=1 SV=1	Ctdsp1	Up	29.266
P58749	Transmembrane 6 superfamily member 1 OS=Mus musculus OX=10090 GN=Tm6sf1 PE=2 SV=2	Tm6sf1	Up	41.662
P58871	182 kDa tankyrase-1-binding protein OS=Mus musculus OX=10090 GN=Tnks1bp1 PE=1 SV=2	Tnks1bp1	Down	181.82
P59110	Sentrin-specific protease 1 OS=Mus musculus OX=10090 GN=Senp1 PE=1 SV=1	Senp1	Up	72.51
P59235	Nucleoporin Nup43 OS=Mus musculus OX=10090 GN=Nup43 PE=1 SV=2	Nup43	Up	41.989
P59279	Ras-related protein Rab-2B OS=Mus musculus OX=10090 GN=Rab2b PE=1 SV=1	Rab2b	Up	24.198
P59325	Eukaryotic translation initiation factor 5 OS=Mus musculus OX=10090 GN=Eif5 PE=1 SV=1	Eif5	Up	48.968
P59326	YTH domain-containing family protein 1 OS=Mus musculus OX=10090 GN=Ythdf1 PE=1 SV=1	Ythdf1	Down	60.878
P59328	WD repeat and HMG-box DNA-binding protein 1 OS=Mus musculus OX=10090 GN=Wdhd1 PE=1 SV=2	Wdhd1	Down	124.25
P59729	Ras and Rab interactor 3 OS=Mus musculus OX=10090 GN=Rin3 PE=1 SV=2	Rin3	Up	107.22
P60003	Transcription elongation factor 1 homolog OS=Mus musculus OX=10090 GN=Elof1 PE=1 SV=1	Elof1	Down	9.4618
P60060	Protein transport protein Sec61 subunit gamma OS=Mus musculus OX=10090 GN=Sec61g PE=3 SV=1	Sec61g	Down	7.7412
P60710	Actin, cytoplasmic 1 OS=Mus musculus OX=10090 GN=Actb PE=1 SV=1	Actb	Up	41.736
P60762	Mortality factor 4-like protein 1 OS=Mus musculus OX=10090 GN=Morf4l1 PE=1 SV=2	Morf4l1	Down	41.492
P60766	Cell division control protein 42 homolog OS=Mus musculus OX=10090 GN=Cdc42 PE=1 SV=2	Cdc42	Up	21.258
P60867	40S ribosomal protein S20 OS=Mus musculus OX=10090 GN=Rps20 PE=1 SV=1	Rps20	Down	13.373
P60898	DNA-directed RNA polymerase II subunit RPB9 OS=Mus musculus OX=10090 GN=Polr2i PE=1 SV=1	Polr2i	Down	14.523
P60904	DnaJ homolog subfamily C member 5 OS=Mus musculus OX=10090 GN=Dnajc5 PE=1 SV=1	Dnajc5	Down	22.101
P61021	Ras-related protein Rab-5B OS=Mus musculus OX=10090 GN=Rab5b PE=1 SV=1	Rab5b	Up	23.707
P61027	Ras-related protein Rab-10 OS=Mus musculus OX=10090 GN=Rab10 PE=1 SV=1	Rab10	Up	22.541
P61028	Ras-related protein Rab-8B OS=Mus musculus OX=10090 GN=Rab8b PE=1 SV=1	Rab8b	Down	23.603
P61079	Ubiquitin-conjugating enzyme E2 D3 OS=Mus musculus OX=10090 GN=Ube2d3 PE=1 SV=1	Ube2d3	Up	16.687
P61082	NEDD8-conjugating enzyme Ubc12 OS=Mus musculus OX=10090 GN=Ube2m PE=1 SV=1	Ube2m	Down	20.9
P61087	Ubiquitin-conjugating enzyme E2 K OS=Mus musculus OX=10090 GN=Ube2k PE=1 SV=3	Ube2k	Up	22.406
P61211	ADP-ribosylation factor-like protein 1 OS=Mus musculus OX=10090 GN=Arl1 PE=1 SV=1	Arl1	Up	20.411
P61255	60S ribosomal protein L26 OS=Mus musculus OX=10090 GN=Rpl26 PE=1 SV=1	Rpl26	Down	17.258
P61290	Proteasome activator complex subunit 3 OS=Mus musculus OX=10090 GN=Psme3 PE=1 SV=1	Psme3	Up	29.506
P61358	60S ribosomal protein L27 OS=Mus musculus OX=10090 GN=Rpl27 PE=1 SV=2	Rpl27	Down	15.798
P61514	60S ribosomal protein L37a OS=Mus musculus OX=10090 GN=Rpl37a PE=1 SV=2	Rpl37a	Down	10.275
P61620	Protein transport protein Sec61 subunit alpha isoform 1 OS=Mus musculus OX=10090 GN=Sec61a1 PE=1 SV=2	Sec61a1	Down	52.264
P61957	Small ubiquitin-related modifier 2 OS=Mus musculus OX=10090 GN=Sumo2 PE=1 SV=1	Sumo2	Down	10.871
P61961	Ubiquitin-fold modifier 1 OS=Mus musculus OX=10090 GN=Ufm1 PE=1 SV=1	Ufm1	Down	9.1175
P61971	Nuclear transport factor 2 OS=Mus musculus OX=10090 GN=Nutf2 PE=1 SV=1	Nutf2	Up	14.478
P61979	Heterogeneous nuclear ribonucleoprotein K OS=Mus musculus OX=10090 GN=Hnrnpk PE=1 SV=1	Hnrnpk	Down	50.976
P62071	Ras-related protein R-Ras2 OS=Mus musculus OX=10090 GN=Rras2 PE=1 SV=1	Rras2	Up	23.399
P62073	Mitochondrial import inner membrane translocase subunit Tim10 OS=Mus musculus OX=10090 GN=Timm10 PE=1 SV=1	Timm10	Down	10.333
P62075	Mitochondrial import inner membrane translocase subunit Tim13 OS=Mus musculus OX=10090 GN=Timm13 PE=1 SV=1	Timm13	Down	10.458
P62082	40S ribosomal protein S7 OS=Mus musculus OX=10090 GN=Rps7 PE=2 SV=1	Rps7	Down	22.127
P62257	Ubiquitin-conjugating enzyme E2 H OS=Mus musculus OX=10090 GN=Ube2h PE=1 SV=1	Ube2h	Up	20.655
P62267	40S ribosomal protein S23 OS=Mus musculus OX=10090 GN=Rps23 PE=1 SV=3	Rps23	Down	15.807
P62270	40S ribosomal protein S18 OS=Mus musculus OX=10090 GN=Rps18 PE=1 SV=3	Rps18	Down	17.718
P62274	40S ribosomal protein S29 OS=Mus musculus OX=10090 GN=Rps29 PE=1 SV=2	Rps29	Down	6.6767
P62281	40S ribosomal protein S11 OS=Mus musculus OX=10090 GN=Rps11 PE=1 SV=3	Rps11	Down	18.431
P62307	Small nuclear ribonucleoprotein F OS=Mus musculus OX=10090 GN=Snrpf PE=1 SV=1	Snrpf	Down	9.7251
P62309	Small nuclear ribonucleoprotein G OS=Mus musculus OX=10090 GN=Snrpg PE=1 SV=1	Snrpg	Down	8.496
P62311	U6 snRNA-associated Sm-like protein LSm3 OS=Mus musculus OX=10090 GN=Lsm3 PE=1 SV=2	Lsm3	Down	11.845
P62317	Small nuclear ribonucleoprotein Sm D2 OS=Mus musculus OX=10090 GN=Snrpd2 PE=1 SV=1	Snrpd2	Down	13.527
P62325	Protein BTG1 OS=Mus musculus OX=10090 GN=Btg1 PE=1 SV=1	Btg1	Up	19.209
P62331	ADP-ribosylation factor 6 OS=Mus musculus OX=10090 GN=Arf6 PE=1 SV=2	Arf6	Up	20.082
P62627	Dynein light chain roadblock-type 1 OS=Mus musculus OX=10090 GN=Dynlrb1 PE=1 SV=3	Dynlrb1	Up	10.99
P62700	Protein yippee-like 5 OS=Mus musculus OX=10090 GN=Ypel5 PE=1 SV=1	Ypel5	Down	13.841
P62702	40S ribosomal protein S4, X isoform OS=Mus musculus OX=10090 GN=Rps4x PE=1 SV=2	Rps4x	Down	29.597
P62717	60S ribosomal protein L18a OS=Mus musculus OX=10090 GN=Rpl18a PE=1 SV=1	Rpl18a	Down	20.732
P62743	AP-2 complex subunit sigma OS=Mus musculus OX=10090 GN=Ap2s1 PE=1 SV=1	Ap2s1	Down	17.018
P62746	Rho-related GTP-binding protein RhoB OS=Mus musculus OX=10090 GN=Rhob PE=1 SV=1	Rhob	Up	22.123
P62751	60S ribosomal protein L23a OS=Mus musculus OX=10090 GN=Rpl23a PE=1 SV=1	Rpl23a	Down	17.695
P62754	40S ribosomal protein S6 OS=Mus musculus OX=10090 GN=Rps6 PE=1 SV=1	Rps6	Down	28.68
P62774	Myotrophin OS=Mus musculus OX=10090 GN=Mtpn PE=1 SV=2	Mtpn	Up	12.861
P62814	V-type proton ATPase subunit B, brain isoform OS=Mus musculus OX=10090 GN=Atp6v1b2 PE=1 SV=1	Atp6v1b2	Up	56.55
P62827	GTP-binding nuclear protein Ran OS=Mus musculus OX=10090 GN=Ran PE=1 SV=3	Ran	Up	24.423
P62843	40S ribosomal protein S15 OS=Mus musculus OX=10090 GN=Rps15 PE=1 SV=2	Rps15	Down	17.04
P62852	40S ribosomal protein S25 OS=Mus musculus OX=10090 GN=Rps25 PE=1 SV=1	Rps25	Down	13.742
P62855	40S ribosomal protein S26 OS=Mus musculus OX=10090 GN=Rps26 PE=1 SV=3	Rps26	Down	13.015
P62869	Elongin-B OS=Mus musculus OX=10090 GN=Elob PE=1 SV=1	Elob	Down	13.17
P62876	DNA-directed RNA polymerases I, II, and III subunit RPABC5 OS=Mus musculus OX=10090 GN=Polr2l PE=3 SV=1	Polr2l	Down	7.645
P62897	Cytochrome c, somatic OS=Mus musculus OX=10090 GN=Cycs PE=1 SV=2	Cycs	Down	11.605
P62900	60S ribosomal protein L31 OS=Mus musculus OX=10090 GN=Rpl31 PE=1 SV=1	Rpl31	Down	14.463
P62908	40S ribosomal protein S3 OS=Mus musculus OX=10090 GN=Rps3 PE=1 SV=1	Rps3	Down	26.674
P62911	60S ribosomal protein L32 OS=Mus musculus OX=10090 GN=Rpl32 PE=1 SV=2	Rpl32	Down	15.86
P62960	Y-box-binding protein 1 OS=Mus musculus OX=10090 GN=Ybx1 PE=1 SV=3	Ybx1	Down	35.73
P62983	Ubiquitin-40S ribosomal protein S27a OS=Mus musculus OX=10090 GN=Rps27a PE=1 SV=2	Rps27a	Down	17.951
P63028	Translationally-controlled tumor protein OS=Mus musculus OX=10090 GN=Tpt1 PE=1 SV=1	Tpt1	Up	19.462
P63038	60 kDa heat shock protein, mitochondrial OS=Mus musculus OX=10090 GN=Hspd1 PE=1 SV=1	Hspd1	Up	60.955
P63044	Vesicle-associated membrane protein 2 OS=Mus musculus OX=10090 GN=Vamp2 PE=1 SV=2	Vamp2	Up	12.691
P63082	V-type proton ATPase 16 kDa proteolipid subunit OS=Mus musculus OX=10090 GN=Atp6v0c PE=1 SV=1	Atp6v0c	Up	15.808
P63139	Nuclear transcription factor Y subunit beta OS=Mus musculus OX=10090 GN=Nfyb PE=1 SV=1	Nfyb	Up	22.787
P63154	Crooked neck-like protein 1 OS=Mus musculus OX=10090 GN=Crnkl1 PE=1 SV=1	Crnkl1	Down	83.415
P63166	Small ubiquitin-related modifier 1 OS=Mus musculus OX=10090 GN=Sumo1 PE=1 SV=1	Sumo1	Down	11.557
P63242	Eukaryotic translation initiation factor 5A-1 OS=Mus musculus OX=10090 GN=Eif5a PE=1 SV=2	Eif5a	Down	16.832
P63260	Actin, cytoplasmic 2 OS=Mus musculus OX=10090 GN=Actg1 PE=1 SV=1	Actg1	Up	41.792
P63276	40S ribosomal protein S17 OS=Mus musculus OX=10090 GN=Rps17 PE=1 SV=2	Rps17	Down	15.524
P63323	40S ribosomal protein S12 OS=Mus musculus OX=10090 GN=Rps12 PE=1 SV=2	Rps12	Down	14.525
P63328	Serine/threonine-protein phosphatase 2B catalytic subunit alpha isoform OS=Mus musculus OX=10090 GN=Ppp3ca PE=1 SV=1	Ppp3ca	Up	58.643
P67984	60S ribosomal protein L22 OS=Mus musculus OX=10090 GN=Rpl22 PE=1 SV=2	Rpl22	Down	14.759
P68033	Actin, alpha cardiac muscle 1 OS=Mus musculus OX=10090 GN=Actc1 PE=1 SV=1	Actc1	Up	42.019
P68254	14-3-3 protein theta OS=Mus musculus OX=10090 GN=Ywhaq PE=1 SV=1	Ywhaq	Down	27.778
P68404	Protein kinase C beta type OS=Mus musculus OX=10090 GN=Prkcb PE=1 SV=4	Prkcb	Up	76.75
P68510	14-3-3 protein eta OS=Mus musculus OX=10090 GN=Ywhah PE=1 SV=2	Ywhah	Down	28.211
P69566	Ran-binding protein 9 OS=Mus musculus OX=10090 GN=Ranbp9 PE=1 SV=1	Ranbp9	Up	71.011
P70158	Acid sphingomyelinase-like phosphodiesterase 3a OS=Mus musculus OX=10090 GN=Smpdl3a PE=1 SV=2	Smpdl3a	Up	49.857
P70191	TNF receptor-associated factor 5 OS=Mus musculus OX=10090 GN=Traf5 PE=1 SV=1	Traf5	Down	64.144
P70224	GTPase IMAP family member 1 OS=Mus musculus OX=10090 GN=Gimap1 PE=1 SV=3	Gimap1	Up	30.828
P70245	3-beta-hydroxysteroid-Delta(8),Delta(7)-isomerase OS=Mus musculus OX=10090 GN=Ebp PE=1 SV=3	Ebp	Down	26.215
P70268	Serine/threonine-protein kinase N1 OS=Mus musculus OX=10090 GN=Pkn1 PE=1 SV=3	Pkn1	Up	104.41
P70279	Surfeit locus protein 6 OS=Mus musculus OX=10090 GN=Surf6 PE=1 SV=1	Surf6	Down	41.234
P70280	Vesicle-associated membrane protein 7 OS=Mus musculus OX=10090 GN=Vamp7 PE=1 SV=1	Vamp7	Up	24.967
P70349	Adenosine 5'-monophosphoramidase HINT1 OS=Mus musculus OX=10090 GN=Hint1 PE=1 SV=3	Hint1	Up	13.777
P70353	Nuclear transcription factor Y subunit gamma OS=Mus musculus OX=10090 GN=Nfyc PE=1 SV=2	Nfyc	Up	37.253
P70362	Ubiquitin recognition factor in ER-associated degradation protein 1 OS=Mus musculus OX=10090 GN=Ufd1 PE=1 SV=2	Ufd1	Up	34.481
P70365	Nuclear receptor coactivator 1 OS=Mus musculus OX=10090 GN=Ncoa1 PE=1 SV=2	Ncoa1	Up	157.01
P70372	ELAV-like protein 1 OS=Mus musculus OX=10090 GN=Elavl1 PE=1 SV=2	Elavl1	Down	36.169
P70387	Hereditary hemochromatosis protein homolog OS=Mus musculus OX=10090 GN=Hfe PE=1 SV=2	Hfe	Down	40.534
P70388	DNA repair protein RAD50 OS=Mus musculus OX=10090 GN=Rad50 PE=1 SV=1	Rad50	Down	153.49
P70429	Ena/VASP-like protein OS=Mus musculus OX=10090 GN=Evl PE=1 SV=2	Evl	Down	44.337
P70441	Na(+)/H(+) exchange regulatory cofactor NHE-RF1 OS=Mus musculus OX=10090 GN=Slc9a3r1 PE=1 SV=3	Slc9a3r1	Down	38.6
P70445	Eukaryotic translation initiation factor 4E-binding protein 2 OS=Mus musculus OX=10090 GN=Eif4ebp2 PE=1 SV=1	Eif4ebp2	Up	12.898
P70452	Syntaxin-4 OS=Mus musculus OX=10090 GN=Stx4 PE=1 SV=1	Stx4	Up	34.165
P70665	Sialate O-acetylesterase OS=Mus musculus OX=10090 GN=Siae PE=1 SV=3	Siae	Down	60.775
P70677	Caspase-3 OS=Mus musculus OX=10090 GN=Casp3 PE=1 SV=1	Casp3	Up	31.474
P70697	Uroporphyrinogen decarboxylase OS=Mus musculus OX=10090 GN=Urod PE=1 SV=2	Urod	Up	40.691
P70704	Phospholipid-transporting ATPase IA OS=Mus musculus OX=10090 GN=Atp8a1 PE=1 SV=2	Atp8a1	Up	131.41
P83626	Tumor necrosis factor receptor superfamily member 26 OS=Mus musculus OX=10090 GN=Tnfrsf26 PE=2 SV=1	Tnfrsf26	Down	22.708
P83870	PHD finger-like domain-containing protein 5A OS=Mus musculus OX=10090 GN=Phf5a PE=1 SV=1	Phf5a	Down	12.405
P83887	Tubulin gamma-1 chain OS=Mus musculus OX=10090 GN=Tubg1 PE=1 SV=1	Tubg1	Up	51.1
P83940	Elongin-C OS=Mus musculus OX=10090 GN=Eloc PE=1 SV=1	Eloc	Down	12.473
P84078	ADP-ribosylation factor 1 OS=Mus musculus OX=10090 GN=Arf1 PE=1 SV=2	Arf1	Up	20.697
P84089	Enhancer of rudimentary homolog OS=Mus musculus OX=10090 GN=Erh PE=1 SV=1	Erh	Down	12.259
P84091	AP-2 complex subunit mu OS=Mus musculus OX=10090 GN=Ap2m1 PE=1 SV=1	Ap2m1	Down	49.654
P84096	Rho-related GTP-binding protein RhoG OS=Mus musculus OX=10090 GN=Rhog PE=1 SV=1	Rhog	Up	21.308
P84099	60S ribosomal protein L19 OS=Mus musculus OX=10090 GN=Rpl19 PE=1 SV=1	Rpl19	Down	23.466
P84104	Serine/arginine-rich splicing factor 3 OS=Mus musculus OX=10090 GN=Srsf3 PE=1 SV=1	Srsf3	Down	19.329
P85094	Isochorismatase domain-containing protein 2A OS=Mus musculus OX=10090 GN=Isoc2a PE=1 SV=1	Isoc2a	Up	22.417
P97313	DNA-dependent protein kinase catalytic subunit OS=Mus musculus OX=10090 GN=Prkdc PE=1 SV=3	Prkdc	Down	471.47
P97315	Cysteine and glycine-rich protein 1 OS=Mus musculus OX=10090 GN=Csrp1 PE=1 SV=3	Csrp1	Up	20.583
P97351	40S ribosomal protein S3a OS=Mus musculus OX=10090 GN=Rps3a PE=1 SV=3	Rps3a	Down	29.885
P97364	Selenide, water dikinase 2 OS=Mus musculus OX=10090 GN=Sephs2 PE=1 SV=3	Sephs2	Up	47.833
P97376	Protein FRG1 OS=Mus musculus OX=10090 GN=Frg1 PE=1 SV=2	Frg1	Down	29.127
P97377	Cyclin-dependent kinase 2 OS=Mus musculus OX=10090 GN=Cdk2 PE=1 SV=2	Cdk2	Up	38.978
P97384	Annexin A11 OS=Mus musculus OX=10090 GN=Anxa11 PE=1 SV=2	Anxa11	Up	54.079
P97390	Vacuolar protein sorting-associated protein 45 OS=Mus musculus OX=10090 GN=Vps45 PE=1 SV=1	Vps45	Up	65.052
P97429	Annexin A4 OS=Mus musculus OX=10090 GN=Anxa4 PE=1 SV=4	Anxa4	Up	35.915
P97450	ATP synthase-coupling factor 6, mitochondrial OS=Mus musculus OX=10090 GN=Atp5pf PE=1 SV=1	Atp5pf	Down	12.496
P97452	Ribosome biogenesis protein BOP1 OS=Mus musculus OX=10090 GN=Bop1 PE=1 SV=1	Bop1	Down	82.545
P97461	40S ribosomal protein S5 OS=Mus musculus OX=10090 GN=Rps5 PE=1 SV=3	Rps5	Down	22.889
P97471	Mothers against decapentaplegic homolog 4 OS=Mus musculus OX=10090 GN=Smad4 PE=1 SV=2	Smad4	Down	60.341
P97478	5-demethoxyubiquinone hydroxylase, mitochondrial OS=Mus musculus OX=10090 GN=Coq7 PE=1 SV=3	Coq7	Up	24.041
P97493	Thioredoxin, mitochondrial OS=Mus musculus OX=10090 GN=Txn2 PE=1 SV=1	Txn2	Up	18.255
P97742	Carnitine O-palmitoyltransferase 1, liver isoform OS=Mus musculus OX=10090 GN=Cpt1a PE=1 SV=4	Cpt1a	Down	88.25
P97808	FXYD domain-containing ion transport regulator 5 OS=Mus musculus OX=10090 GN=Fxyd5 PE=1 SV=3	Fxyd5	Down	19.454
P97814	Proline-serine-threonine phosphatase-interacting protein 1 OS=Mus musculus OX=10090 GN=Pstpip1 PE=1 SV=1	Pstpip1	Down	47.59
P97821	Dipeptidyl peptidase 1 OS=Mus musculus OX=10090 GN=Ctsc PE=1 SV=1	Ctsc	Up	52.376
P97823	Acyl-protein thioesterase 1 OS=Mus musculus OX=10090 GN=Lypla1 PE=1 SV=1	Lypla1	Up	24.687
P97825	Jupiter microtubule associated homolog 1 OS=Mus musculus OX=10090 GN=Jpt1 PE=1 SV=3	Jpt1	Up	16.08
P97858	Solute carrier family 35 member B1 OS=Mus musculus OX=10090 GN=Slc35b1 PE=1 SV=1	Slc35b1	Up	35.882
P97868	E3 ubiquitin-protein ligase RBBP6 OS=Mus musculus OX=10090 GN=Rbbp6 PE=1 SV=5	Rbbp6	Down	199.59
P97930	Thymidylate kinase OS=Mus musculus OX=10090 GN=Dtymk PE=1 SV=2	Dtymk	Up	23.914
P99027	60S acidic ribosomal protein P2 OS=Mus musculus OX=10090 GN=Rplp2 PE=1 SV=3	Rplp2	Down	11.651
P99028	Cytochrome b-c1 complex subunit 6, mitochondrial OS=Mus musculus OX=10090 GN=Uqcrh PE=1 SV=2	Uqcrh	Down	10.435
P99029	Peroxiredoxin-5, mitochondrial OS=Mus musculus OX=10090 GN=Prdx5 PE=1 SV=2	Prdx5	Up	21.897
Q00262	Syntaxin-2 OS=Mus musculus OX=10090 GN=Stx2 PE=1 SV=1	Stx2	Up	33.177
Q00420	GA-binding protein subunit beta-1 OS=Mus musculus OX=10090 GN=Gabpb1 PE=1 SV=2	Gabpb1	Up	41.357
Q00519	Xanthine dehydrogenase/oxidase OS=Mus musculus OX=10090 GN=Xdh PE=1 SV=5	Xdh	Up	146.56
Q00560	Interleukin-6 receptor subunit beta OS=Mus musculus OX=10090 GN=Il6st PE=1 SV=2	Il6st	Up	102.45
Q00898	Alpha-1-antitrypsin 1-5 OS=Mus musculus OX=10090 GN=Serpina1e PE=1 SV=1	Serpina1e	Down	45.891
Q00899	Transcriptional repressor protein YY1 OS=Mus musculus OX=10090 GN=Yy1 PE=1 SV=1	Yy1	Down	44.716
Q00PI9	Heterogeneous nuclear ribonucleoprotein U-like protein 2 OS=Mus musculus OX=10090 GN=Hnrnpul2 PE=1 SV=2	Hnrnpul2	Down	84.939
Q02111	Protein kinase C theta type OS=Mus musculus OX=10090 GN=Prkcq PE=1 SV=1	Prkcq	Up	81.572
Q02357	Ankyrin-1 OS=Mus musculus OX=10090 GN=Ank1 PE=1 SV=2	Ank1	Up	204.22
Q02384	Son of sevenless homolog 2 OS=Mus musculus OX=10090 GN=Sos2 PE=1 SV=2	Sos2	Down	153.12
Q02819	Nucleobindin-1 OS=Mus musculus OX=10090 GN=Nucb1 PE=1 SV=2	Nucb1	Down	53.408
Q04207	Transcription factor p65 OS=Mus musculus OX=10090 GN=Rela PE=1 SV=1	Rela	Up	60.211
Q04447	Creatine kinase B-type OS=Mus musculus OX=10090 GN=Ckb PE=1 SV=1	Ckb	Up	42.713
Q04519	Sphingomyelin phosphodiesterase OS=Mus musculus OX=10090 GN=Smpd1 PE=1 SV=2	Smpd1	Up	69.926
Q05117	Tartrate-resistant acid phosphatase type 5 OS=Mus musculus OX=10090 GN=Acp5 PE=1 SV=2	Acp5	Up	36.807
Q05144	Ras-related C3 botulinum toxin substrate 2 OS=Mus musculus OX=10090 GN=Rac2 PE=1 SV=1	Rac2	Up	21.441
Q05512	Serine/threonine-protein kinase MARK2 OS=Mus musculus OX=10090 GN=Mark2 PE=1 SV=3	Mark2	Down	86.305
Q05920	Pyruvate carboxylase, mitochondrial OS=Mus musculus OX=10090 GN=Pc PE=1 SV=1	Pc	Up	129.68
Q06138	Calcium-binding protein 39 OS=Mus musculus OX=10090 GN=Cab39 PE=1 SV=2	Cab39	Up	39.842
Q06185	ATP synthase subunit e, mitochondrial OS=Mus musculus OX=10090 GN=Atp5me PE=1 SV=2	Atp5me	Down	8.2355
Q07076	Annexin A7 OS=Mus musculus OX=10090 GN=Anxa7 PE=1 SV=2	Anxa7	Up	49.925
Q07797	Galectin-3-binding protein OS=Mus musculus OX=10090 GN=Lgals3bp PE=1 SV=1	Lgals3bp	Up	64.49
Q08093	Calponin-2 OS=Mus musculus OX=10090 GN=Cnn2 PE=1 SV=1	Cnn2	Up	33.155
Q08481	Platelet endothelial cell adhesion molecule OS=Mus musculus OX=10090 GN=Pecam1 PE=1 SV=1	Pecam1	Up	81.262
Q08639	Transcription factor Dp-1 OS=Mus musculus OX=10090 GN=Tfdp1 PE=1 SV=1	Tfdp1	Up	45.23
Q08642	Protein-arginine deiminase type-2 OS=Mus musculus OX=10090 GN=Padi2 PE=1 SV=2	Padi2	Up	76.249
Q08890	Iduronate 2-sulfatase OS=Mus musculus OX=10090 GN=Ids PE=2 SV=3	Ids	Up	62.185
Q0GNC1	Inverted formin-2 OS=Mus musculus OX=10090 GN=Inf2 PE=1 SV=1	Inf2	Up	138.56
Q0P5W1	Vacuolar protein sorting-associated protein 8 homolog OS=Mus musculus OX=10090 GN=Vps8 PE=1 SV=1	Vps8	Up	161.14
Q0P678	Zinc finger CCCH domain-containing protein 18 OS=Mus musculus OX=10090 GN=Zc3h18 PE=1 SV=1	Zc3h18	Up	105.69
Q11136	Xaa-Pro dipeptidase OS=Mus musculus OX=10090 GN=Pepd PE=1 SV=3	Pepd	Up	55.028
Q148V7	RAB11-binding protein RELCH OS=Mus musculus OX=10090 GN=Relch PE=1 SV=1	Relch	Up	134.59
Q2EMV9	Protein mono-ADP-ribosyltransferase PARP14 OS=Mus musculus OX=10090 GN=Parp14 PE=1 SV=3	Parp14	Up	203.8
Q2HXL6	ER degradation-enhancing alpha-mannosidase-like protein 3 OS=Mus musculus OX=10090 GN=Edem3 PE=1 SV=2	Edem3	Up	104.2
Q2TBA3	Mucosa-associated lymphoid tissue lymphoma translocation protein 1 homolog OS=Mus musculus OX=10090 GN=Malt1 PE=1 SV=2	Malt1	Down	93.215
Q2TBE6	Phosphatidylinositol 4-kinase type 2-alpha OS=Mus musculus OX=10090 GN=Pi4k2a PE=1 SV=1	Pi4k2a	Up	54.257
Q31125	Zinc transporter SLC39A7 OS=Mus musculus OX=10090 GN=Slc39a7 PE=1 SV=2	Slc39a7	Down	50.656
Q3SXD3	5'-deoxynucleotidase HDDC2 OS=Mus musculus OX=10090 GN=Hddc2 PE=1 SV=1	Hddc2	Up	22.753
Q62293	T-cell-specific guanine nucleotide triphosphate-binding protein 1 OS=Mus musculus OX=10090 GN=Tgtp1 PE=1 SV=1	Tgtp1	Up	47.12
Q3TAA7	Serine/threonine-protein kinase 11-interacting protein OS=Mus musculus OX=10090 GN=Stk11ip PE=1 SV=1	Stk11ip	Up	118
Q3TAS6	ER membrane protein complex subunit 10 OS=Mus musculus OX=10090 GN=Emc10 PE=2 SV=2	Emc10	Down	27.052
Q3TCH7	Cullin-4A OS=Mus musculus OX=10090 GN=Cul4a PE=1 SV=1	Cul4a	Down	87.752
Q3TCN2	Putative phospholipase B-like 2 OS=Mus musculus OX=10090 GN=Plbd2 PE=1 SV=2	Plbd2	Up	66.289
Q3TEA8	Heterochromatin protein 1-binding protein 3 OS=Mus musculus OX=10090 GN=Hp1bp3 PE=1 SV=1	Hp1bp3	Down	60.866
Q3TGF2	Protein FAM107B OS=Mus musculus OX=10090 GN=Fam107b PE=1 SV=2	Fam107b	Down	15.572
Q3TLH4	Protein PRRC2C OS=Mus musculus OX=10090 GN=Prrc2c PE=1 SV=3	Prrc2c	Down	310.89
Q3TNH5	Cotranscriptional regulator FAM172A OS=Mus musculus OX=10090 GN=Fam172a PE=1 SV=2	Fam172a	Up	48.072
Q3TPX4	Exocyst complex component 5 OS=Mus musculus OX=10090 GN=Exoc5 PE=1 SV=2	Exoc5	Up	81.737
Q3TQI7	Telomere length and silencing protein 1 homolog OS=Mus musculus OX=10090 PE=1 SV=2	--	Up	33.543
Q3TTA7	E3 ubiquitin-protein ligase CBL-B OS=Mus musculus OX=10090 GN=Cblb PE=1 SV=3	Cblb	Up	109.09
Q3TW96	UDP-N-acetylhexosamine pyrophosphorylase-like protein 1 OS=Mus musculus OX=10090 GN=Uap1l1 PE=1 SV=1	Uap1l1	Up	56.613
Q3TWW8	Serine/arginine-rich splicing factor 6 OS=Mus musculus OX=10090 GN=Srsf6 PE=1 SV=1	Srsf6	Down	39.025
Q3TXX3	Protrudin OS=Mus musculus OX=10090 GN=Zfyve27 PE=1 SV=2	Zfyve27	Up	46.202
Q3U0V1	Far upstream element-binding protein 2 OS=Mus musculus OX=10090 GN=Khsrp PE=1 SV=2	Khsrp	Down	76.775
Q3U0V2	Tumor necrosis factor receptor type 1-associated DEATH domain protein OS=Mus musculus OX=10090 GN=Tradd PE=1 SV=1	Tradd	Down	34.577
Q3U0X8	T-cell surface protein tactile OS=Mus musculus OX=10090 GN=Cd96 PE=2 SV=1	Cd96	Up	67.132
Q3U132	Protein TESPA1 OS=Mus musculus OX=10090 GN=Tespa1 PE=1 SV=1	Tespa1	Down	51.767
Q3U1F9	Phosphoprotein associated with glycosphingolipid-enriched microdomains 1 OS=Mus musculus OX=10090 GN=Pag1 PE=1 SV=2	Pag1	Up	46.549
Q3U1G5	Interferon-stimulated 20 kDa exonuclease-like 2 OS=Mus musculus OX=10090 GN=Isg20l2 PE=1 SV=2	Isg20l2	Down	41.019
Q3U1T9	DENN domain-containing protein 1B OS=Mus musculus OX=10090 GN=Dennd1b PE=1 SV=3	Dennd1b	Up	85.525
Q3U2P1	Protein transport protein Sec24A OS=Mus musculus OX=10090 GN=Sec24a PE=1 SV=1	Sec24a	Up	118.78
Q3U319	E3 ubiquitin-protein ligase BRE1B OS=Mus musculus OX=10090 GN=Rnf40 PE=1 SV=2	Rnf40	Down	113.97
Q3U3D7	Transmembrane protein 131-like OS=Mus musculus OX=10090 GN=Tmem131l PE=1 SV=1	Tmem131l	Down	175.77
Q3U3R4	Lipase maturation factor 1 OS=Mus musculus OX=10090 GN=Lmf1 PE=1 SV=1	Lmf1	Down	65.877
Q3U4G3	Xyloside xylosyltransferase 1 OS=Mus musculus OX=10090 GN=Xxylt1 PE=1 SV=2	Xxylt1	Up	43.838
Q3U5Q7	UMP-CMP kinase 2, mitochondrial OS=Mus musculus OX=10090 GN=Cmpk2 PE=1 SV=2	Cmpk2	Up	50.036
Q3U6B2	G-protein coupled receptor 183 OS=Mus musculus OX=10090 GN=Gpr183 PE=1 SV=1	Gpr183	Down	40.184
Q3U9G9	Delta(14)-sterol reductase LBR OS=Mus musculus OX=10090 GN=Lbr PE=1 SV=2	Lbr	Down	71.439
Q3UA37	Transcriptional regulator QRICH1 OS=Mus musculus OX=10090 GN=Qrich1 PE=1 SV=1	Qrich1	Up	86.555
Q3UDE2	Tubulin--tyrosine ligase-like protein 12 OS=Mus musculus OX=10090 GN=Ttll12 PE=1 SV=1	Ttll12	Up	74.042
Q3UDW8	Heparan-alpha-glucosaminide N-acetyltransferase OS=Mus musculus OX=10090 GN=Hgsnat PE=1 SV=2	Hgsnat	Down	72.503
Q3UFK8	FERM domain-containing protein 8 OS=Mus musculus OX=10090 GN=Frmd8 PE=1 SV=2	Frmd8	Down	51.827
Q3UFM5	Nucleolar MIF4G domain-containing protein 1 OS=Mus musculus OX=10090 GN=Nom1 PE=1 SV=2	Nom1	Down	95.959
Q3UFS0	Protein zyg-11 homolog B OS=Mus musculus OX=10090 GN=Zyg11b PE=1 SV=2	Zyg11b	Up	83.99
Q3UFS4	G patch domain-containing protein 11 OS=Mus musculus OX=10090 GN=Gpatch11 PE=1 SV=2	Gpatch11	Down	30.608
Q3UFY7	7-methylguanosine phosphate-specific 5'-nucleotidase OS=Mus musculus OX=10090 GN=Nt5c3b PE=1 SV=3	Nt5c3b	Up	34.425
Q3UGP8	Putative Dol-P-Glc:Glc(2)Man(9)GlcNAc(2)-PP-Dol alpha-1,2-glucosyltransferase OS=Mus musculus OX=10090 GN=Alg10b PE=1 SV=1	Alg10b	Up	55.464
Q3UGR5	Haloacid dehalogenase-like hydrolase domain-containing protein 2 OS=Mus musculus OX=10090 GN=Hdhd2 PE=1 SV=2	Hdhd2	Up	28.73
Q3UHB1	5'-nucleotidase domain-containing protein 3 OS=Mus musculus OX=10090 GN=Nt5dc3 PE=1 SV=1	Nt5dc3	Down	63.17
Q3UHG7	DENN domain-containing protein 11 OS=Mus musculus OX=10090 GN=Dennd11 PE=2 SV=1	Dennd11	Up	51.427
Q3UHQ6	Protein dopey-2 OS=Mus musculus OX=10090 GN=Dop1b PE=1 SV=3	Dop1b	Up	257.48
Q3UHX9	Putative methyltransferase C9orf114 homolog OS=Mus musculus OX=10090 GN=Spout1 PE=1 SV=1	Spout1	Down	42.957
Q3UIK4	N6-adenosine-methyltransferase non-catalytic subunit OS=Mus musculus OX=10090 GN=Mettl14 PE=1 SV=1	Mettl14	Down	52.122
Q3UIR3	E3 ubiquitin-protein ligase DTX3L OS=Mus musculus OX=10090 GN=Dtx3l PE=1 SV=1	Dtx3l	Up	83.043
Q3UM18	Large subunit GTPase 1 homolog OS=Mus musculus OX=10090 GN=Lsg1 PE=1 SV=2	Lsg1	Up	73.156
Q3UM29	Conserved oligomeric Golgi complex subunit 7 OS=Mus musculus OX=10090 GN=Cog7 PE=1 SV=1	Cog7	Up	86.072
Q3UM45	Protein phosphatase 1 regulatory subunit 7 OS=Mus musculus OX=10090 GN=Ppp1r7 PE=1 SV=2	Ppp1r7	Up	41.291
Q3UMB9	WASH complex subunit 4 OS=Mus musculus OX=10090 GN=Washc4 PE=1 SV=2	Washc4	Up	136.37
Q3UMF0	Cordon-bleu protein-like 1 OS=Mus musculus OX=10090 GN=Cobll1 PE=1 SV=2	Cobll1	Down	137.38
Q3UN90	LYR motif-containing protein 9 OS=Mus musculus OX=10090 GN=Lyrm9 PE=3 SV=1	Lyrm9	Down	9.3096
Q3UNZ8	Quinone oxidoreductase-like protein 2 OS=Mus musculus OX=10090 GN=Cryzl2 PE=1 SV=1	Cryzl2	Down	37.808
Q3UP38	EF-hand calcium-binding domain-containing protein 4B OS=Mus musculus OX=10090 GN=Cracr2a PE=2 SV=2	Cracr2a	Up	82.666
Q3UPH1	Protein PRRC1 OS=Mus musculus OX=10090 GN=Prrc1 PE=1 SV=1	Prrc1	Up	46.297
Q3URD3	Sarcolemmal membrane-associated protein OS=Mus musculus OX=10090 GN=Slmap PE=1 SV=2	Slmap	Down	96.932
Q3URQ0	Testis-expressed protein 10 OS=Mus musculus OX=10090 GN=Tex10 PE=1 SV=1	Tex10	Down	105.21
Q3URS9	Mitochondrial potassium channel OS=Mus musculus OX=10090 GN=Ccdc51 PE=1 SV=1	Ccdc51	Down	45.132
Q3USZ8	Divergent protein kinase domain 2A OS=Mus musculus OX=10090 GN=Dipk2a PE=1 SV=2	Dipk2a	Down	49.462
Q3UUQ7	GPI inositol-deacylase OS=Mus musculus OX=10090 GN=Pgap1 PE=1 SV=3	Pgap1	Down	104.58
Q3UV17	Keratin, type II cytoskeletal 2 oral OS=Mus musculus OX=10090 GN=Krt76 PE=1 SV=1	Krt76	Down	62.844
Q3UV70	[Pyruvate dehydrogenase [acetyl-transferring]]-phosphatase 1, mitochondrial OS=Mus musculus OX=10090 GN=Pdp1 PE=1 SV=1	Pdp1	Up	61.18
Q3UW53	Protein Niban 1 OS=Mus musculus OX=10090 GN=Niban1 PE=1 SV=2	Niban1	Up	102.65
Q3UYC0	Protein phosphatase 1H OS=Mus musculus OX=10090 GN=Ppm1h PE=1 SV=1	Ppm1h	Up	56.379
Q3UYV9	Nuclear cap-binding protein subunit 1 OS=Mus musculus OX=10090 GN=Ncbp1 PE=1 SV=2	Ncbp1	Down	91.926
Q3UZ39	Leucine-rich repeat flightless-interacting protein 1 OS=Mus musculus OX=10090 GN=Lrrfip1 PE=1 SV=2	Lrrfip1	Down	79.248
Q3V0C5	Ubiquitin carboxyl-terminal hydrolase 48 OS=Mus musculus OX=10090 GN=Usp48 PE=1 SV=2	Usp48	Down	120.63
Q3V3R4	Integrin alpha-1 OS=Mus musculus OX=10090 GN=Itga1 PE=1 SV=2	Itga1	Up	130.81
Q3V4B5	COMM domain-containing protein 6 OS=Mus musculus OX=10090 GN=Commd6 PE=1 SV=1	Commd6	Down	9.7951
Q499D0	Forkhead box protein N3 OS=Mus musculus OX=10090 GN=Foxn3 PE=1 SV=1	Foxn3	Down	50.345
Q499X9	Methionine--tRNA ligase, mitochondrial OS=Mus musculus OX=10090 GN=Mars2 PE=1 SV=2	Mars2	Up	65.804
Q4FK66	Pre-mRNA-splicing factor 38A OS=Mus musculus OX=10090 GN=Prpf38a PE=1 SV=1	Prpf38a	Down	37.436
Q4FZF3	Probable ATP-dependent RNA helicase DDX49 OS=Mus musculus OX=10090 GN=Ddx49 PE=2 SV=1	Ddx49	Up	54.093
Q4KML4	Costars family protein ABRACL OS=Mus musculus OX=10090 GN=Abracl PE=1 SV=1	Abracl	Up	9.0303
Q4QQM4	Tumor protein p53-inducible protein 11 OS=Mus musculus OX=10090 GN=Trp53i11 PE=1 SV=1	Trp53i11	Down	20.91
Q4VBD2	Transmembrane anterior posterior transformation protein 1 OS=Mus musculus OX=10090 GN=Tapt1 PE=1 SV=2	Tapt1	Down	63.893
Q4VBE8	WD repeat-containing protein 18 OS=Mus musculus OX=10090 GN=Wdr18 PE=1 SV=1	Wdr18	Down	47.211
Q4VGL6	Roquin-1 OS=Mus musculus OX=10090 GN=Rc3h1 PE=1 SV=1	Rc3h1	Down	125.38
Q501J6	Probable ATP-dependent RNA helicase DDX17 OS=Mus musculus OX=10090 GN=Ddx17 PE=1 SV=1	Ddx17	Down	72.399
Q505D7	Optic atrophy 3 protein homolog OS=Mus musculus OX=10090 GN=Opa3 PE=1 SV=1	Opa3	Down	20.11
Q566J8	Atypical kinase COQ8B, mitochondrial OS=Mus musculus OX=10090 GN=Coq8b PE=1 SV=1	Coq8b	Up	59.231
Q569Z6	Thyroid hormone receptor-associated protein 3 OS=Mus musculus OX=10090 GN=Thrap3 PE=1 SV=1	Thrap3	Down	108.18
Q56A08	G-patch domain and KOW motifs-containing protein OS=Mus musculus OX=10090 GN=Gpkow PE=1 SV=2	Gpkow	Down	53.831
Q571E4	N-acetylgalactosamine-6-sulfatase OS=Mus musculus OX=10090 GN=Galns PE=1 SV=2	Galns	Up	57.673
Q571H0	Nucleolar pre-ribosomal-associated protein 1 OS=Mus musculus OX=10090 GN=Urb1 PE=1 SV=2	Urb1	Down	254.61
Q571I9	Aldehyde dehydrogenase family 16 member A1 OS=Mus musculus OX=10090 GN=Aldh16a1 PE=1 SV=2	Aldh16a1	Down	84.755
Q5BLK4	Terminal uridylyltransferase 7 OS=Mus musculus OX=10090 GN=Tut7 PE=1 SV=3	Tut7	Down	169.1
Q5DU31	Interactor protein for cytohesin exchange factors 1 OS=Mus musculus OX=10090 GN=Ipcef1 PE=1 SV=2	Ipcef1	Up	45.812
Q5EBH1	Ras association domain-containing protein 5 OS=Mus musculus OX=10090 GN=Rassf5 PE=1 SV=1	Rassf5	Up	46.713
Q5EG47	5'-AMP-activated protein kinase catalytic subunit alpha-1 OS=Mus musculus OX=10090 GN=Prkaa1 PE=1 SV=2	Prkaa1	Up	63.928
Q5FWH2	Putative E3 ubiquitin-protein ligase UNKL OS=Mus musculus OX=10090 GN=Unkl PE=2 SV=2	Unkl	Down	79.635
Q5FWK3	Rho GTPase-activating protein 1 OS=Mus musculus OX=10090 GN=Arhgap1 PE=1 SV=1	Arhgap1	Up	50.41
Q5H8C4	Vacuolar protein sorting-associated protein 13A OS=Mus musculus OX=10090 GN=Vps13a PE=1 SV=1	Vps13a	Down	359.4
Q5KU39	Vacuolar protein sorting-associated protein 41 homolog OS=Mus musculus OX=10090 GN=Vps41 PE=1 SV=1	Vps41	Up	98.601
Q5NCS9	Mitochondrial dynamics protein MID49 OS=Mus musculus OX=10090 GN=Mief2 PE=1 SV=1	Mief2	Up	49.624
Q5ND34	WD repeat-containing protein 81 OS=Mus musculus OX=10090 GN=Wdr81 PE=1 SV=2	Wdr81	Up	211.94
Q5RJH2	Multiple C2 and transmembrane domain-containing protein 2 OS=Mus musculus OX=10090 GN=Mctp2 PE=2 SV=1	Mctp2	Up	100.18
Q5RKZ7	Molybdenum cofactor biosynthesis protein 1 OS=Mus musculus OX=10090 GN=Mocs1 PE=1 SV=2	Mocs1	Down	69.858
Q5SQX6	Cytoplasmic FMR1-interacting protein 2 OS=Mus musculus OX=10090 GN=Cyfip2 PE=1 SV=2	Cyfip2	Up	145.66
Q5SRY7	F-box/WD repeat-containing protein 11 OS=Mus musculus OX=10090 GN=Fbxw11 PE=1 SV=1	Fbxw11	Down	62.062
Q5SSH7	Zinc finger ZZ-type and EF-hand domain-containing protein 1 OS=Mus musculus OX=10090 GN=Zzef1 PE=1 SV=2	Zzef1	Down	328.31
Q5SUF2	Luc7-like protein 3 OS=Mus musculus OX=10090 GN=Luc7l3 PE=1 SV=1	Luc7l3	Down	51.45
Q5SV77	Gametogenetin-binding protein 2 OS=Mus musculus OX=10090 GN=Ggnbp2 PE=1 SV=1	Ggnbp2	Down	78.97
Q5SV85	Synergin gamma OS=Mus musculus OX=10090 GN=Synrg PE=1 SV=1	Synrg	Up	139.61
Q5SVL6	Rap1 GTPase-activating protein 2 OS=Mus musculus OX=10090 GN=Rap1gap2 PE=1 SV=1	Rap1gap2	Down	78.253
Q5SWT3	Solute carrier family 25 member 35 OS=Mus musculus OX=10090 GN=Slc25a35 PE=1 SV=2	Slc25a35	Down	32.63
Q5SWW4	Mediator of RNA polymerase II transcription subunit 13 OS=Mus musculus OX=10090 GN=Med13 PE=1 SV=1	Med13	Down	238.59
Q5U4D9	THO complex subunit 6 homolog OS=Mus musculus OX=10090 GN=Thoc6 PE=1 SV=1	Thoc6	Down	37.314
Q5XG73	Acyl-CoA-binding domain-containing protein 5 OS=Mus musculus OX=10090 GN=Acbd5 PE=1 SV=1	Acbd5	Down	56.613
Q5XJY4	Presenilins-associated rhomboid-like protein, mitochondrial OS=Mus musculus OX=10090 GN=Parl PE=1 SV=1	Parl	Down	41.963
Q5XKN4	Protein jagunal homolog 1 OS=Mus musculus OX=10090 GN=Jagn1 PE=1 SV=2	Jagn1	Down	21.102
Q5Y5T1	Palmitoyltransferase ZDHHC20 OS=Mus musculus OX=10090 GN=Zdhhc20 PE=1 SV=1	Zdhhc20	Up	43.975
Q5Y5T2	Palmitoyltransferase ZDHHC18 OS=Mus musculus OX=10090 GN=Zdhhc18 PE=1 SV=4	Zdhhc18	Down	41.147
Q60591	Nuclear factor of activated T-cells, cytoplasmic 2 OS=Mus musculus OX=10090 GN=Nfatc2 PE=1 SV=3	Nfatc2	Up	100.02
Q60596	DNA repair protein XRCC1 OS=Mus musculus OX=10090 GN=Xrcc1 PE=1 SV=2	Xrcc1	Down	68.97
Q60611	DNA-binding protein SATB1 OS=Mus musculus OX=10090 GN=Satb1 PE=1 SV=2	Satb1	Down	85.879
Q60648	Ganglioside GM2 activator OS=Mus musculus OX=10090 GN=Gm2a PE=1 SV=2	Gm2a	Down	20.824
Q60668	Heterogeneous nuclear ribonucleoprotein D0 OS=Mus musculus OX=10090 GN=Hnrnpd PE=1 SV=2	Hnrnpd	Down	38.354
Q60692	Proteasome subunit beta type-6 OS=Mus musculus OX=10090 GN=Psmb6 PE=1 SV=3	Psmb6	Down	25.378
Q60715	Prolyl 4-hydroxylase subunit alpha-1 OS=Mus musculus OX=10090 GN=P4ha1 PE=1 SV=2	P4ha1	Up	60.909
Q60739	BAG family molecular chaperone regulator 1 OS=Mus musculus OX=10090 GN=Bag1 PE=1 SV=3	Bag1	Down	39.74
Q60749	KH domain-containing, RNA-binding, signal transduction-associated protein 1 OS=Mus musculus OX=10090 GN=Khdrbs1 PE=1 SV=2	Khdrbs1	Down	48.37
Q60766	Immunity-related GTPase family M protein 1 OS=Mus musculus OX=10090 GN=Irgm1 PE=1 SV=1	Irgm1	Up	46.551
Q60775	ETS-related transcription factor Elf-1 OS=Mus musculus OX=10090 GN=Elf1 PE=1 SV=1	Elf1	Down	66.22
Q60855	Receptor-interacting serine/threonine-protein kinase 1 OS=Mus musculus OX=10090 GN=Ripk1 PE=1 SV=1	Ripk1	Up	74.854
Q60870	Receptor expression-enhancing protein 5 OS=Mus musculus OX=10090 GN=Reep5 PE=1 SV=1	Reep5	Down	21.05
Q60875	Rho guanine nucleotide exchange factor 2 OS=Mus musculus OX=10090 GN=Arhgef2 PE=1 SV=4	Arhgef2	Up	111.97
Q60930	Voltage-dependent anion-selective channel protein 2 OS=Mus musculus OX=10090 GN=Vdac2 PE=1 SV=2	Vdac2	Down	31.732
Q60931	Voltage-dependent anion-selective channel protein 3 OS=Mus musculus OX=10090 GN=Vdac3 PE=1 SV=1	Vdac3	Down	30.752
Q60936	Atypical kinase COQ8A, mitochondrial OS=Mus musculus OX=10090 GN=Coq8a PE=1 SV=2	Coq8a	Up	71.742
Q60973	Histone-binding protein RBBP7 OS=Mus musculus OX=10090 GN=Rbbp7 PE=1 SV=1	Rbbp7	Up	47.789
Q60980	Krueppel-like factor 3 OS=Mus musculus OX=10090 GN=Klf3 PE=1 SV=1	Klf3	Down	38.56
Q61026	Nuclear receptor coactivator 2 OS=Mus musculus OX=10090 GN=Ncoa2 PE=1 SV=3	Ncoa2	Up	158.46
Q61103	Zinc finger protein ubi-d4 OS=Mus musculus OX=10090 GN=Dpf2 PE=1 SV=1	Dpf2	Down	44.229
Q61107	Guanylate-binding protein 4 OS=Mus musculus OX=10090 GN=Gbp4 PE=1 SV=1	Gbp4	Up	70.801
Q61142	Spindlin-1 OS=Mus musculus OX=10090 GN=Spin1 PE=1 SV=2	Spin1	Down	29.642
Q61152	Tyrosine-protein phosphatase non-receptor type 18 OS=Mus musculus OX=10090 GN=Ptpn18 PE=1 SV=1	Ptpn18	Down	50.201
Q61160	FAS-associated death domain protein OS=Mus musculus OX=10090 GN=Fadd PE=1 SV=1	Fadd	Up	22.96
Q61164	Transcriptional repressor CTCF OS=Mus musculus OX=10090 GN=Ctcf PE=1 SV=2	Ctcf	Down	83.745
Q61165	Sodium/hydrogen exchanger 1 OS=Mus musculus OX=10090 GN=Slc9a1 PE=1 SV=1	Slc9a1	Down	91.467
Q61191	Host cell factor 1 OS=Mus musculus OX=10090 GN=Hcfc1 PE=1 SV=2	Hcfc1	Down	210.43
Q61206	Platelet-activating factor acetylhydrolase IB subunit alpha2 OS=Mus musculus OX=10090 GN=Pafah1b2 PE=1 SV=2	Pafah1b2	Up	25.581
Q61211	Eukaryotic translation initiation factor 2D OS=Mus musculus OX=10090 GN=Eif2d PE=1 SV=3	Eif2d	Up	62.829
Q61214	Dual specificity tyrosine-phosphorylation-regulated kinase 1A OS=Mus musculus OX=10090 GN=Dyrk1a PE=1 SV=1	Dyrk1a	Down	85.493
Q61216	Double-strand break repair protein MRE11 OS=Mus musculus OX=10090 GN=Mre11 PE=1 SV=1	Mre11	Down	80.222
Q61239	Protein farnesyltransferase/geranylgeranyltransferase type-1 subunit alpha OS=Mus musculus OX=10090 GN=Fnta PE=1 SV=1	Fnta	Up	44.013
Q61316	Heat shock 70 kDa protein 4 OS=Mus musculus OX=10090 GN=Hspa4 PE=1 SV=1	Hspa4	Up	94.132
Q61334	B-cell receptor-associated protein 29 OS=Mus musculus OX=10090 GN=Bcap29 PE=1 SV=1	Bcap29	Down	27.964
Q61335	B-cell receptor-associated protein 31 OS=Mus musculus OX=10090 GN=Bcap31 PE=1 SV=4	Bcap31	Down	27.956
Q61409	cGMP-inhibited 3',5'-cyclic phosphodiesterase B OS=Mus musculus OX=10090 GN=Pde3b PE=1 SV=2	Pde3b	Up	122.15
Q61462	Cytochrome b-245 light chain OS=Mus musculus OX=10090 GN=Cyba PE=1 SV=3	Cyba	Down	20.748
Q61464	Zinc finger protein 638 OS=Mus musculus OX=10090 GN=Znf638 PE=1 SV=2	Znf638	Down	218.13
Q61469	Phospholipid phosphatase 1 OS=Mus musculus OX=10090 GN=Plpp1 PE=1 SV=1	Plpp1	Down	31.891
Q61545	RNA-binding protein EWS OS=Mus musculus OX=10090 GN=Ewsr1 PE=1 SV=2	Ewsr1	Down	68.461
Q61559	IgG receptor FcRn large subunit p51 OS=Mus musculus OX=10090 GN=Fcgrt PE=1 SV=1	Fcgrt	Up	40.092
Q61598	Rab GDP dissociation inhibitor beta OS=Mus musculus OX=10090 GN=Gdi2 PE=1 SV=1	Gdi2	Up	50.537
Q61656	Probable ATP-dependent RNA helicase DDX5 OS=Mus musculus OX=10090 GN=Ddx5 PE=1 SV=2	Ddx5	Down	69.289
Q61699	Heat shock protein 105 kDa OS=Mus musculus OX=10090 GN=Hsph1 PE=1 SV=2	Hsph1	Up	96.406
Q61937	Nucleophosmin OS=Mus musculus OX=10090 GN=Npm1 PE=1 SV=1	Npm1	Down	32.56
Q61990	Poly(rC)-binding protein 2 OS=Mus musculus OX=10090 GN=Pcbp2 PE=1 SV=1	Pcbp2	Down	38.221
Q62048	Astrocytic phosphoprotein PEA-15 OS=Mus musculus OX=10090 GN=Pea15 PE=1 SV=1	Pea15	Up	15.054
Q62087	Serum paraoxonase/lactonase 3 OS=Mus musculus OX=10090 GN=Pon3 PE=1 SV=2	Pon3	Up	39.351
Q62095	ATP-dependent RNA helicase DDX3Y OS=Mus musculus OX=10090 GN=Ddx3y PE=1 SV=2	Ddx3y	Down	73.427
Q62191	E3 ubiquitin-protein ligase TRIM21 OS=Mus musculus OX=10090 GN=Trim21 PE=1 SV=1	Trim21	Up	54.174
Q62203	Splicing factor 3A subunit 2 OS=Mus musculus OX=10090 GN=Sf3a2 PE=1 SV=2	Sf3a2	Down	49.911
Q62230	Sialoadhesin OS=Mus musculus OX=10090 GN=Siglec1 PE=1 SV=2	Siglec1	Down	182.98
Q62276	Mediator of RNA polymerase II transcription subunit 22 OS=Mus musculus OX=10090 GN=Med22 PE=1 SV=2	Med22	Down	22.282
Q62348	Translin OS=Mus musculus OX=10090 GN=Tsn PE=1 SV=1	Tsn	Up	26.201
Q62351	Transferrin receptor protein 1 OS=Mus musculus OX=10090 GN=Tfrc PE=1 SV=1	Tfrc	Up	85.73
Q62376	U1 small nuclear ribonucleoprotein 70 kDa OS=Mus musculus OX=10090 GN=Snrnp70 PE=1 SV=2	Snrnp70	Down	51.991
Q62422	Osteoclast-stimulating factor 1 OS=Mus musculus OX=10090 GN=Ostf1 PE=1 SV=2	Ostf1	Up	23.782
Q62425	Cytochrome c oxidase subunit NDUFA4 OS=Mus musculus OX=10090 GN=Ndufa4 PE=1 SV=2	Ndufa4	Down	9.3267
Q62426	Cystatin-B OS=Mus musculus OX=10090 GN=Cstb PE=1 SV=1	Cstb	Down	11.045
Q62441	Transducin-like enhancer protein 4 OS=Mus musculus OX=10090 GN=Tle4 PE=1 SV=4	Tle4	Down	83.786
Q62448	Eukaryotic translation initiation factor 4 gamma 2 OS=Mus musculus OX=10090 GN=Eif4g2 PE=1 SV=2	Eif4g2	Up	102.1
Q62469	Integrin alpha-2 OS=Mus musculus OX=10090 GN=Itga2 PE=1 SV=2	Itga2	Up	128.95
Q62504	Msx2-interacting protein OS=Mus musculus OX=10090 GN=Spen PE=1 SV=2	Spen	Down	398.75
Q62523	Zyxin OS=Mus musculus OX=10090 GN=Zyx PE=1 SV=2	Zyx	Up	60.545
Q63844	Mitogen-activated protein kinase 3 OS=Mus musculus OX=10090 GN=Mapk3 PE=1 SV=5	Mapk3	Up	43.066
Q63932	Dual specificity mitogen-activated protein kinase kinase 2 OS=Mus musculus OX=10090 GN=Map2k2 PE=1 SV=2	Map2k2	Up	44.402
Q64012	RNA-binding protein Raly OS=Mus musculus OX=10090 GN=Raly PE=1 SV=3	Raly	Down	33.188
Q64131	Runt-related transcription factor 3 OS=Mus musculus OX=10090 GN=Runx3 PE=1 SV=3	Runx3	Up	43.517
Q64152	Transcription factor BTF3 OS=Mus musculus OX=10090 GN=Btf3 PE=1 SV=3	Btf3	Up	22.031
Q64253	Lymphocyte antigen 6E OS=Mus musculus OX=10090 GN=Ly6e PE=1 SV=3	Ly6e	Up	14.392
Q64277	ADP-ribosyl cyclase/cyclic ADP-ribose hydrolase 2 OS=Mus musculus OX=10090 GN=Bst1 PE=1 SV=1	Bst1	Up	34.616
Q64281	Leukocyte immunoglobulin-like receptor subfamily B member 4 OS=Mus musculus OX=10090 GN=Lilrb4 PE=1 SV=1	Lilrb4	Up	37.544
Q64282	Interferon-induced protein with tetratricopeptide repeats 1 OS=Mus musculus OX=10090 GN=Ifit1 PE=1 SV=2	Ifit1	Up	53.737
Q64339	Ubiquitin-like protein ISG15 OS=Mus musculus OX=10090 GN=Isg15 PE=1 SV=4	Isg15	Up	17.897
Q64373	Bcl-2-like protein 1 OS=Mus musculus OX=10090 GN=Bcl2l1 PE=1 SV=1	Bcl2l1	Up	26.132
Q64516	Glycerol kinase OS=Mus musculus OX=10090 GN=Gk PE=1 SV=2	Gk	Down	61.227
Q64520	Guanylate kinase OS=Mus musculus OX=10090 GN=Guk1 PE=1 SV=2	Guk1	Up	21.918
Q64521	Glycerol-3-phosphate dehydrogenase, mitochondrial OS=Mus musculus OX=10090 GN=Gpd2 PE=1 SV=2	Gpd2	Up	80.953
Q64700	Retinoblastoma-like protein 2 OS=Mus musculus OX=10090 GN=Rbl2 PE=1 SV=3	Rbl2	Up	127.48
Q68FL6	Methionine--tRNA ligase, cytoplasmic OS=Mus musculus OX=10090 GN=Mars1 PE=1 SV=1	Mars1	Up	101.43
Q69ZK0	Phosphatidylinositol 3,4,5-trisphosphate-dependent Rac exchanger 1 protein OS=Mus musculus OX=10090 GN=Prex1 PE=1 SV=2	Prex1	Up	184.93
Q69ZN7	Myoferlin OS=Mus musculus OX=10090 GN=Myof PE=1 SV=2	Myof	Up	233.32
Q69ZQ2	Pre-mRNA-splicing factor ISY1 homolog OS=Mus musculus OX=10090 GN=Isy1 PE=1 SV=2	Isy1	Down	32.989
Q6A068	Cell division cycle 5-like protein OS=Mus musculus OX=10090 GN=Cdc5l PE=1 SV=2	Cdc5l	Down	92.188
Q6DFW4	Nucleolar protein 58 OS=Mus musculus OX=10090 GN=Nop58 PE=1 SV=1	Nop58	Down	60.342
Q6DIC0	Probable global transcription activator SNF2L2 OS=Mus musculus OX=10090 GN=Smarca2 PE=1 SV=1	Smarca2	Down	180.25
Q6DID3	SR-related and CTD-associated factor 8 OS=Mus musculus OX=10090 GN=Scaf8 PE=1 SV=1	Scaf8	Down	139.57
Q6IRU5	Clathrin light chain B OS=Mus musculus OX=10090 GN=Cltb PE=1 SV=1	Cltb	Down	25.171
Q6KCD5	Nipped-B-like protein OS=Mus musculus OX=10090 GN=Nipbl PE=1 SV=1	Nipbl	Down	315.45
Q6NS46	Protein RRP5 homolog OS=Mus musculus OX=10090 GN=Pdcd11 PE=1 SV=2	Pdcd11	Down	207.78
Q6NSQ9	Glucose-6-phosphatase 3 OS=Mus musculus OX=10090 GN=G6pc3 PE=1 SV=1	G6pc3	Up	38.781
Q6NVE9	Protein phosphatase PTC7 homolog OS=Mus musculus OX=10090 GN=Pptc7 PE=1 SV=1	Pptc7	Up	33.048
Q6NVG1	Lysophospholipid acyltransferase LPCAT4 OS=Mus musculus OX=10090 GN=Lpcat4 PE=1 SV=1	Lpcat4	Up	57.143
Q6NXM2	RCC1 and BTB domain-containing protein 1 OS=Mus musculus OX=10090 GN=Rcbtb1 PE=1 SV=1	Rcbtb1	Up	58.379
Q6NZC7	SEC23-interacting protein OS=Mus musculus OX=10090 GN=Sec23ip PE=1 SV=2	Sec23ip	Up	110.78
Q6NZJ6	Eukaryotic translation initiation factor 4 gamma 1 OS=Mus musculus OX=10090 GN=Eif4g1 PE=1 SV=1	Eif4g1	Up	176.07
Q6NZQ2	Probable ATP-dependent RNA helicase DDX31 OS=Mus musculus OX=10090 GN=Ddx31 PE=2 SV=2	Ddx31	Down	76.912
Q6NZQ4	PAX-interacting protein 1 OS=Mus musculus OX=10090 GN=Paxip1 PE=1 SV=1	Paxip1	Down	119.27
Q6P1E1	Zinc finger MIZ domain-containing protein 1 OS=Mus musculus OX=10090 GN=Zmiz1 PE=1 SV=1	Zmiz1	Up	115.85
Q6P1F6	Serine/threonine-protein phosphatase 2A 55 kDa regulatory subunit B alpha isoform OS=Mus musculus OX=10090 GN=Ppp2r2a PE=1 SV=1	Ppp2r2a	Up	51.691
Q6P3A8	2-oxoisovalerate dehydrogenase subunit beta, mitochondrial OS=Mus musculus OX=10090 GN=Bckdhb PE=1 SV=2	Bckdhb	Up	42.88
Q6P3B9	Putative ribosome-binding factor A, mitochondrial OS=Mus musculus OX=10090 GN=Rbfa PE=2 SV=1	Rbfa	Down	39.317
Q6P5B0	RRP12-like protein OS=Mus musculus OX=10090 GN=Rrp12 PE=1 SV=1	Rrp12	Down	143.13
Q6P5F6	Zinc transporter ZIP10 OS=Mus musculus OX=10090 GN=Slc39a10 PE=1 SV=1	Slc39a10	Down	94.393
Q6P5F9	Exportin-1 OS=Mus musculus OX=10090 GN=Xpo1 PE=1 SV=1	Xpo1	Up	123.09
Q6P5G6	UBX domain-containing protein 7 OS=Mus musculus OX=10090 GN=Ubxn7 PE=1 SV=2	Ubxn7	Up	52.164
Q6P6M7	O-phosphoseryl-tRNA(Sec) selenium transferase OS=Mus musculus OX=10090 GN=Sepsecs PE=1 SV=2	Sepsecs	Down	55.325
Q6P8I4	PEST proteolytic signal-containing nuclear protein OS=Mus musculus OX=10090 GN=Pcnp PE=1 SV=1	Pcnp	Down	18.963
Q6P8X1	Sorting nexin-6 OS=Mus musculus OX=10090 GN=Snx6 PE=1 SV=2	Snx6	Up	46.648
Q6P9N1	Hyccin OS=Mus musculus OX=10090 GN=Fam126a PE=1 SV=3	Fam126a	Down	57.321
Q6P9R1	ATP-dependent RNA helicase DDX51 OS=Mus musculus OX=10090 GN=Ddx51 PE=1 SV=1	Ddx51	Down	70.367
Q6P9R4	Rho guanine nucleotide exchange factor 18 OS=Mus musculus OX=10090 GN=Arhgef18 PE=1 SV=3	Arhgef18	Up	155.98
Q6P9S7	Polypeptide N-acetylgalactosaminyltransferase 10 OS=Mus musculus OX=10090 GN=Galnt10 PE=2 SV=1	Galnt10	Down	69.115
Q6PA06	Atlastin-2 OS=Mus musculus OX=10090 GN=Atl2 PE=1 SV=1	Atl2	Up	66.223
Q6PAC3	DDB1- and CUL4-associated factor 13 OS=Mus musculus OX=10090 GN=Dcaf13 PE=2 SV=2	Dcaf13	Down	51.456
Q6PAQ4	RNA exonuclease 4 OS=Mus musculus OX=10090 GN=Rexo4 PE=2 SV=2	Rexo4	Down	47.598
Q6PCM2	Integrator complex subunit 6 OS=Mus musculus OX=10090 GN=Ints6 PE=1 SV=1	Ints6	Down	99.66
Q6PCP5	Mitochondrial fission factor OS=Mus musculus OX=10090 GN=Mff PE=1 SV=1	Mff	Up	32.931
Q6PD03	Serine/threonine-protein phosphatase 2A 56 kDa regulatory subunit alpha isoform OS=Mus musculus OX=10090 GN=Ppp2r5a PE=1 SV=1	Ppp2r5a	Down	56.346
Q6PD19	Armadillo-like helical domain-containing protein 3 OS=Mus musculus OX=10090 GN=Armh3 PE=1 SV=2	Armh3	Up	78.631
Q6PDI5	Proteasome adapter and scaffold protein ECM29 OS=Mus musculus OX=10090 GN=Ecpas PE=1 SV=3	Ecpas	Up	203.7
Q6PE01	U5 small nuclear ribonucleoprotein 40 kDa protein OS=Mus musculus OX=10090 GN=Snrnp40 PE=1 SV=1	Snrnp40	Down	39.275
Q6PEB6	MOB-like protein phocein OS=Mus musculus OX=10090 GN=Mob4 PE=1 SV=1	Mob4	Up	26.032
Q6PGB6	N-alpha-acetyltransferase 50 OS=Mus musculus OX=10090 GN=Naa50 PE=1 SV=1	Naa50	Down	19.414
Q6PGF3	Mediator of RNA polymerase II transcription subunit 16 OS=Mus musculus OX=10090 GN=Med16 PE=1 SV=2	Med16	Down	91.785
Q6PGH1	Protein BUD31 homolog OS=Mus musculus OX=10090 GN=Bud31 PE=1 SV=2	Bud31	Down	17
Q6PGL7	WASH complex subunit 2 OS=Mus musculus OX=10090 GN=Washc2 PE=1 SV=1	Washc2	Up	145.31
Q6PIP5	NudC domain-containing protein 1 OS=Mus musculus OX=10090 GN=Nudcd1 PE=1 SV=2	Nudcd1	Down	66.704
Q6Q899	Antiviral innate immune response receptor RIG-I OS=Mus musculus OX=10090 GN=Ddx58 PE=1 SV=2	Ddx58	Up	105.97
Q6QD59	Vesicle transport protein SEC20 OS=Mus musculus OX=10090 GN=Bnip1 PE=1 SV=1	Bnip1	Down	26.175
Q6R891	Neurabin-2 OS=Mus musculus OX=10090 GN=Ppp1r9b PE=1 SV=1	Ppp1r9b	Up	89.519
Q6VGS5	Protein Daple OS=Mus musculus OX=10090 GN=Ccdc88c PE=1 SV=1	Ccdc88c	Down	226.53
Q6Y7W8	GRB10-interacting GYF protein 2 OS=Mus musculus OX=10090 GN=Gigyf2 PE=1 SV=2	Gigyf2	Down	149.19
Q6ZPE2	Myotubularin-related protein 5 OS=Mus musculus OX=10090 GN=Sbf1 PE=1 SV=2	Sbf1	Up	208.69
Q6ZPL9	ATP-dependent RNA helicase DDX55 OS=Mus musculus OX=10090 GN=Ddx55 PE=1 SV=2	Ddx55	Down	68.464
Q6ZPR5	Sphingomyelin phosphodiesterase 4 OS=Mus musculus OX=10090 GN=Smpd4 PE=1 SV=2	Smpd4	Down	93.275
Q6ZPS6	Ankyrin repeat and IBR domain-containing protein 1 OS=Mus musculus OX=10090 GN=Ankib1 PE=1 SV=2	Ankib1	Up	121.87
Q6ZQB6	Inositol hexakisphosphate and diphosphoinositol-pentakisphosphate kinase 2 OS=Mus musculus OX=10090 GN=Ppip5k2 PE=1 SV=3	Ppip5k2	Down	128.43
Q6ZQE4	Nuclear envelope integral membrane protein 1 OS=Mus musculus OX=10090 GN=Nemp1 PE=1 SV=2	Nemp1	Down	49.816
Q6ZQL4	WD repeat-containing protein 43 OS=Mus musculus OX=10090 GN=Wdr43 PE=1 SV=2	Wdr43	Down	75.38
Q6ZQM0	E3 ubiquitin-protein ligase rififylin OS=Mus musculus OX=10090 GN=Rffl PE=1 SV=1	Rffl	Up	42.249
Q6ZQM8	UDP-glucuronosyltransferase 1A7 OS=Mus musculus OX=10090 GN=Ugt1a7 PE=1 SV=1	Ugt1a7	Down	59.757
Q6ZWN5	40S ribosomal protein S9 OS=Mus musculus OX=10090 GN=Rps9 PE=1 SV=3	Rps9	Down	22.591
Q6ZWQ7	Signal peptidase complex subunit 3 OS=Mus musculus OX=10090 GN=Spcs3 PE=1 SV=1	Spcs3	Up	20.313
Q6ZWU9	40S ribosomal protein S27 OS=Mus musculus OX=10090 GN=Rps27 PE=1 SV=3	Rps27	Down	9.461
Q6ZWV7	60S ribosomal protein L35 OS=Mus musculus OX=10090 GN=Rpl35 PE=1 SV=1	Rpl35	Down	14.552
Q6ZWY3	40S ribosomal protein S27-like OS=Mus musculus OX=10090 GN=Rps27l PE=1 SV=3	Rps27l	Down	9.4771
Q71FD5	E3 ubiquitin-protein ligase ZNRF2 OS=Mus musculus OX=10090 GN=Znrf2 PE=1 SV=1	Znrf2	Up	23.705
Q75VT8	Protein HIDE1 OS=Mus musculus OX=10090 GN=Hide1 PE=1 SV=1	Hide1	Up	23.593
Q78IK4	MICOS complex subunit Mic27 OS=Mus musculus OX=10090 GN=Apool PE=1 SV=1	Apool	Down	29.26
Q78J03	Methionine-R-sulfoxide reductase B2, mitochondrial OS=Mus musculus OX=10090 GN=Msrb2 PE=1 SV=1	Msrb2	Down	19.157
Q78JE5	F-box only protein 22 OS=Mus musculus OX=10090 GN=Fbxo22 PE=1 SV=2	Fbxo22	Up	44.202
Q78RX3	Small integral membrane protein 12 OS=Mus musculus OX=10090 GN=Smim12 PE=3 SV=1	Smim12	Down	10.795
Q78WZ7	DNA-directed RNA polymerase I subunit RPA43 OS=Mus musculus OX=10090 GN=Polr1f PE=1 SV=1	Polr1f	Down	36.721
Q78ZA7	Nucleosome assembly protein 1-like 4 OS=Mus musculus OX=10090 GN=Nap1l4 PE=1 SV=1	Nap1l4	Up	42.679
Q7JJ13	Bromodomain-containing protein 2 OS=Mus musculus OX=10090 GN=Brd2 PE=1 SV=1	Brd2	Down	88.066
Q7TMF2	3'-5' exoribonuclease 1 OS=Mus musculus OX=10090 GN=Eri1 PE=1 SV=2	Eri1	Down	39.493
Q7TMK9	Heterogeneous nuclear ribonucleoprotein Q OS=Mus musculus OX=10090 GN=Syncrip PE=1 SV=2	Syncrip	Down	69.632
Q7TML3	Solute carrier family 35 member F2 OS=Mus musculus OX=10090 GN=Slc35f2 PE=1 SV=2	Slc35f2	Down	41.635
Q7TMY4	THO complex subunit 7 homolog OS=Mus musculus OX=10090 GN=Thoc7 PE=1 SV=2	Thoc7	Down	23.715
Q7TMY7	Importin-8 OS=Mus musculus OX=10090 GN=Ipo8 PE=1 SV=3	Ipo8	Up	117.08
Q7TN29	Stromal membrane-associated protein 2 OS=Mus musculus OX=10090 GN=Smap2 PE=1 SV=1	Smap2	Up	46.577
Q7TND5	Ribosome production factor 1 OS=Mus musculus OX=10090 GN=Rpf1 PE=2 SV=2	Rpf1	Down	40.036
Q7TNP2	Serine/threonine-protein phosphatase 2A 65 kDa regulatory subunit A beta isoform OS=Mus musculus OX=10090 GN=Ppp2r1b PE=1 SV=2	Ppp2r1b	Up	65.934
Q7TPH6	E3 ubiquitin-protein ligase MYCBP2 OS=Mus musculus OX=10090 GN=Mycbp2 PE=1 SV=3	Mycbp2	Down	521.23
Q7TPR4	Alpha-actinin-1 OS=Mus musculus OX=10090 GN=Actn1 PE=1 SV=1	Actn1	Up	103.07
Q7TPV4	Myb-binding protein 1A OS=Mus musculus OX=10090 GN=Mybbp1a PE=1 SV=2	Mybbp1a	Down	152.04
Q7TQ95	Endoplasmic reticulum junction formation protein lunapark OS=Mus musculus OX=10090 GN=Lnpk PE=1 SV=1	Lnpk	Down	47.499
Q7TQK5	Coiled-coil domain-containing protein 93 OS=Mus musculus OX=10090 GN=Ccdc93 PE=1 SV=1	Ccdc93	Down	72.602
Q7TSG2	RNA polymerase II subunit A C-terminal domain phosphatase OS=Mus musculus OX=10090 GN=Ctdp1 PE=1 SV=1	Ctdp1	Down	104.55
Q7TSH6	SR-related and CTD-associated factor 4 OS=Mus musculus OX=10090 GN=Scaf4 PE=1 SV=1	Scaf4	Down	129.05
Q7TSV4	Phosphoglucomutase-2 OS=Mus musculus OX=10090 GN=Pgm2 PE=1 SV=1	Pgm2	Up	68.747
Q80SU7	Interferon-induced very large GTPase 1 OS=Mus musculus OX=10090 GN=Gvin1 PE=1 SV=1	Gvin1	Up	280.81
Q80TA1	Ethanolaminephosphotransferase 1 OS=Mus musculus OX=10090 GN=Selenoi PE=2 SV=3	Selenoi	Up	45.345
Q80TA6	Myotubularin-related protein 12 OS=Mus musculus OX=10090 GN=Mtmr12 PE=1 SV=2	Mtmr12	Down	85.515
Q80TA9	Ectopic P granules protein 5 homolog OS=Mus musculus OX=10090 GN=Epg5 PE=1 SV=2	Epg5	Down	290.8
Q80TH2	Erbin OS=Mus musculus OX=10090 GN=Erbin PE=1 SV=3	Erbin	Up	157.25
Q80TJ7	Histone lysine demethylase PHF8 OS=Mus musculus OX=10090 GN=Phf8 PE=1 SV=2	Phf8	Down	113.55
Q80TM9	Nischarin OS=Mus musculus OX=10090 GN=Nisch PE=1 SV=2	Nisch	Up	175.01
Q80TR8	DDB1- and CUL4-associated factor 1 OS=Mus musculus OX=10090 GN=Dcaf1 PE=1 SV=4	Dcaf1	Up	168.93
Q80TV8	CLIP-associating protein 1 OS=Mus musculus OX=10090 GN=Clasp1 PE=1 SV=2	Clasp1	Down	169.23
Q80TY5	Vacuolar protein sorting-associated protein 13B OS=Mus musculus OX=10090 GN=Vps13b PE=1 SV=3	Vps13b	Up	444.01
Q80U16	Rho family-interacting cell polarization regulator 2 OS=Mus musculus OX=10090 GN=Ripor2 PE=1 SV=2	Ripor2	Up	118.97
Q80U38	Protein KHNYN OS=Mus musculus OX=10090 GN=Khnyn PE=2 SV=2	Khnyn	Up	74.564
Q80U93	Nuclear pore complex protein Nup214 OS=Mus musculus OX=10090 GN=Nup214 PE=1 SV=2	Nup214	Down	212.98
Q80UP3	Diacylglycerol kinase zeta OS=Mus musculus OX=10090 GN=Dgkz PE=1 SV=2	Dgkz	Down	104.03
Q80UP5	Ankyrin repeat domain-containing protein 13A OS=Mus musculus OX=10090 GN=Ankrd13a PE=1 SV=2	Ankrd13a	Up	67.177
Q80UY1	Carnosine N-methyltransferase OS=Mus musculus OX=10090 GN=Carnmt1 PE=1 SV=1	Carnmt1	Down	46.338
Q80V26	Golgi-resident adenosine 3',5'-bisphosphate 3'-phosphatase OS=Mus musculus OX=10090 GN=Bpnt2 PE=1 SV=1	Bpnt2	Up	38.616
Q80VJ2	Steroid receptor RNA activator 1 OS=Mus musculus OX=10090 GN=Sra1 PE=1 SV=3	Sra1	Up	25.557
Q80VJ3	2'-deoxynucleoside 5'-phosphate N-hydrolase 1 OS=Mus musculus OX=10090 GN=Dnph1 PE=1 SV=2	Dnph1	Up	18.977
Q80VP0	Tectonin beta-propeller repeat-containing protein 1 OS=Mus musculus OX=10090 GN=Tecpr1 PE=1 SV=1	Tecpr1	Up	130.26
Q80VY9	ATP-dependent RNA helicase DHX33 OS=Mus musculus OX=10090 GN=Dhx33 PE=1 SV=1	Dhx33	Down	78.346
Q8BU11	TOX high mobility group box family member 4 OS=Mus musculus OX=10090 GN=Tox4 PE=1 SV=3	Tox4	Down	65.961
Q80W54	CAAX prenyl protease 1 homolog OS=Mus musculus OX=10090 GN=Zmpste24 PE=1 SV=2	Zmpste24	Up	54.734
Q80WC7	Arf-GAP domain and FG repeat-containing protein 2 OS=Mus musculus OX=10090 GN=Agfg2 PE=1 SV=1	Agfg2	Up	48.967
Q80WG5	Volume-regulated anion channel subunit LRRC8A OS=Mus musculus OX=10090 GN=Lrrc8a PE=1 SV=1	Lrrc8a	Down	94.118
Q80WT5	Aftiphilin OS=Mus musculus OX=10090 GN=Aftph PE=1 SV=2	Aftph	Up	101.13
Q80X50	Ubiquitin-associated protein 2-like OS=Mus musculus OX=10090 GN=Ubap2l PE=1 SV=1	Ubap2l	Up	116.8
Q80X71	Transmembrane protein 106B OS=Mus musculus OX=10090 GN=Tmem106b PE=1 SV=1	Tmem106b	Down	31.172
Q80X80	Phospholipid transfer protein C2CD2L OS=Mus musculus OX=10090 GN=C2cd2l PE=1 SV=3	C2cd2l	Down	76.328
Q80X90	Filamin-B OS=Mus musculus OX=10090 GN=Flnb PE=1 SV=3	Flnb	Up	277.82
Q80X95	Ras-related GTP-binding protein A OS=Mus musculus OX=10090 GN=Rraga PE=1 SV=1	Rraga	Up	36.566
Q80XC2	tRNA (adenine(58)-N(1))-methyltransferase catalytic subunit TRMT61A OS=Mus musculus OX=10090 GN=Trmt61a PE=1 SV=1	Trmt61a	Down	31.639
Q80XH1	KxDL motif-containing protein 1 OS=Mus musculus OX=10090 GN=Kxd1 PE=1 SV=1	Kxd1	Up	19.977
Q80XP8	Protein FAM76B OS=Mus musculus OX=10090 GN=Fam76b PE=1 SV=1	Fam76b	Down	38.555
Q80XQ2	TBC1 domain family member 5 OS=Mus musculus OX=10090 GN=Tbc1d5 PE=1 SV=2	Tbc1d5	Up	91.836
Q80XU3	Nuclear ubiquitous casein and cyclin-dependent kinase substrate 1 OS=Mus musculus OX=10090 GN=Nucks1 PE=1 SV=1	Nucks1	Down	26.313
Q80Y44	Probable ATP-dependent RNA helicase DDX10 OS=Mus musculus OX=10090 GN=Ddx10 PE=1 SV=2	Ddx10	Down	100.74
Q80Y55	BSD domain-containing protein 1 OS=Mus musculus OX=10090 GN=Bsdc1 PE=1 SV=1	Bsdc1	Up	46.952
Q80YQ2	Mediator of RNA polymerase II transcription subunit 23 OS=Mus musculus OX=10090 GN=Med23 PE=1 SV=2	Med23	Down	156.09
Q80YQ8	E3 ubiquitin-protein ligase RMND5A OS=Mus musculus OX=10090 GN=Rmnd5a PE=1 SV=2	Rmnd5a	Up	43.992
Q80YR5	Scaffold attachment factor B2 OS=Mus musculus OX=10090 GN=Safb2 PE=1 SV=2	Safb2	Down	111.84
Q80YW5	B box and SPRY domain-containing protein OS=Mus musculus OX=10090 GN=Bspry PE=1 SV=1	Bspry	Down	52.75
Q80ZM7	Transcription initiation factor IIA subunit 2 OS=Mus musculus OX=10090 GN=Gtf2a2 PE=1 SV=2	Gtf2a2	Down	12.473
Q80ZS3	28S ribosomal protein S26, mitochondrial OS=Mus musculus OX=10090 GN=Mrps26 PE=1 SV=1	Mrps26	Down	23.443
Q810B6	Rabankyrin-5 OS=Mus musculus OX=10090 GN=Ankfy1 PE=1 SV=2	Ankfy1	Up	128.65
Q810J8	Zinc finger FYVE domain-containing protein 1 OS=Mus musculus OX=10090 GN=Zfyve1 PE=1 SV=2	Zfyve1	Up	86.939
Q811I0	ATP synthase mitochondrial F1 complex assembly factor 1 OS=Mus musculus OX=10090 GN=Atpaf1 PE=1 SV=1	Atpaf1	Up	36.354
Q8BFQ2	Transmembrane protein 229B OS=Mus musculus OX=10090 GN=TMEM229B PE=2 SV=1	TMEM229B	Down	19.561
Q8BFQ4	WD repeat-containing protein 82 OS=Mus musculus OX=10090 GN=Wdr82 PE=1 SV=1	Wdr82	Down	35.079
Q8BFR5	Elongation factor Tu, mitochondrial OS=Mus musculus OX=10090 GN=Tufm PE=1 SV=1	Tufm	Down	49.508
Q8BFZ3	Beta-actin-like protein 2 OS=Mus musculus OX=10090 GN=Actbl2 PE=1 SV=1	Actbl2	Up	42.004
Q8BFZ9	Erlin-2 OS=Mus musculus OX=10090 GN=Erlin2 PE=1 SV=1	Erlin2	Down	37.872
Q8BG05	Heterogeneous nuclear ribonucleoprotein A3 OS=Mus musculus OX=10090 GN=Hnrnpa3 PE=1 SV=1	Hnrnpa3	Down	39.652
Q8BG15	CTD small phosphatase-like protein 2 OS=Mus musculus OX=10090 GN=Ctdspl2 PE=1 SV=1	Ctdspl2	Down	52.812
Q8BG55	Probable G-protein coupled receptor 171 OS=Mus musculus OX=10090 GN=Gpr171 PE=2 SV=1	Gpr171	Down	36.719
Q8BG81	Polymerase delta-interacting protein 3 OS=Mus musculus OX=10090 GN=Poldip3 PE=1 SV=1	Poldip3	Down	46.132
Q8BG84	Leukocyte-associated immunoglobulin-like receptor 1 OS=Mus musculus OX=10090 GN=Lair1 PE=1 SV=1	Lair1	Up	29.793
Q8BGA5	KRR1 small subunit processome component homolog OS=Mus musculus OX=10090 GN=Krr1 PE=2 SV=1	Krr1	Down	43.537
Q8BGC4	Prostaglandin reductase-3 OS=Mus musculus OX=10090 GN=Zadh2 PE=1 SV=1	Zadh2	Up	40.528
Q8BGD6	Sodium-coupled neutral amino acid transporter 9 OS=Mus musculus OX=10090 GN=Slc38a9 PE=1 SV=1	Slc38a9	Up	63.391
Q8BGD9	Eukaryotic translation initiation factor 4B OS=Mus musculus OX=10090 GN=Eif4b PE=1 SV=1	Eif4b	Down	68.839
Q8BGG7	Ubiquitin-associated and SH3 domain-containing protein B OS=Mus musculus OX=10090 GN=Ubash3b PE=1 SV=1	Ubash3b	Up	71.443
Q8BGH7	CDC42 small effector protein 2 OS=Mus musculus OX=10090 GN=Cdc42se2 PE=1 SV=1	Cdc42se2	Up	9.2234
Q8BGK6	Y+L amino acid transporter 2 OS=Mus musculus OX=10090 GN=Slc7a6 PE=1 SV=1	Slc7a6	Down	56.77
Q8BGP6	Solute carrier family 25 member 40 OS=Mus musculus OX=10090 GN=Slc25a40 PE=1 SV=1	Slc25a40	Down	37.963
Q8BGQ7	Alanine--tRNA ligase, cytoplasmic OS=Mus musculus OX=10090 GN=Aars1 PE=1 SV=1	Aars1	Up	106.91
Q8BGR6	ADP-ribosylation factor-like protein 15 OS=Mus musculus OX=10090 GN=Arl15 PE=1 SV=1	Arl15	Up	22.905
Q8BGR9	Ubiquitin-like domain-containing CTD phosphatase 1 OS=Mus musculus OX=10090 GN=Ublcp1 PE=1 SV=1	Ublcp1	Up	36.836
Q8BGS0	Protein MAK16 homolog OS=Mus musculus OX=10090 GN=Mak16 PE=1 SV=1	Mak16	Down	35.185
Q8BGU5	Cyclin-Y OS=Mus musculus OX=10090 GN=Ccny PE=1 SV=1	Ccny	Up	39.394
Q8BGV0	Probable asparagine--tRNA ligase, mitochondrial OS=Mus musculus OX=10090 GN=Nars2 PE=1 SV=1	Nars2	Down	53.961
Q8BGZ4	Cell division cycle protein 23 homolog OS=Mus musculus OX=10090 GN=Cdc23 PE=1 SV=2	Cdc23	Up	68.561
Q8BH04	Phosphoenolpyruvate carboxykinase [GTP], mitochondrial OS=Mus musculus OX=10090 GN=Pck2 PE=1 SV=1	Pck2	Up	70.527
Q8BH43	Wiskott-Aldrich syndrome protein family member 2 OS=Mus musculus OX=10090 GN=Wasf2 PE=1 SV=1	Wasf2	Down	54.073
Q8BH55	Threonine synthase-like 1 OS=Mus musculus OX=10090 GN=Thnsl1 PE=1 SV=1	Thnsl1	Up	83.099
Q8BH57	WD repeat-containing protein 48 OS=Mus musculus OX=10090 GN=Wdr48 PE=1 SV=1	Wdr48	Down	76.006
Q8BH58	TIP41-like protein OS=Mus musculus OX=10090 GN=Tiprl PE=1 SV=1	Tiprl	Up	31.253
Q8BH60	Golgi-associated PDZ and coiled-coil motif-containing protein OS=Mus musculus OX=10090 GN=Gopc PE=1 SV=1	Gopc	Up	50.662
Q8BH69	Selenide, water dikinase 1 OS=Mus musculus OX=10090 GN=Sephs1 PE=1 SV=1	Sephs1	Up	42.906
Q8BH73	Glutaminyl-peptide cyclotransferase-like protein OS=Mus musculus OX=10090 GN=Qpctl PE=1 SV=1	Qpctl	Up	42.691
Q8BH82	N-acyl-phosphatidylethanolamine-hydrolyzing phospholipase D OS=Mus musculus OX=10090 GN=Napepld PE=1 SV=1	Napepld	Up	45.815
Q8BHA3	D-aminoacyl-tRNA deacylase 2 OS=Mus musculus OX=10090 GN=Dtd2 PE=1 SV=1	Dtd2	Down	18.236
Q8BHB0	Nucleotide-binding oligomerization domain-containing protein 1 OS=Mus musculus OX=10090 GN=Nod1 PE=1 SV=1	Nod1	Up	107.74
Q8BHB4	WD repeat-containing protein 3 OS=Mus musculus OX=10090 GN=Wdr3 PE=1 SV=1	Wdr3	Down	105.77
Q8BHC1	Ras-related protein Rab-39B OS=Mus musculus OX=10090 GN=Rab39b PE=1 SV=1	Rab39b	Up	24.636
Q8BHC9	Alpha-(1,3)-fucosyltransferase 11 OS=Mus musculus OX=10090 GN=Fut11 PE=1 SV=1	Fut11	Up	55.532
Q8BHD7	Polypyrimidine tract-binding protein 3 OS=Mus musculus OX=10090 GN=Ptbp3 PE=1 SV=1	Ptbp3	Down	56.7
Q8BHE3	Caytaxin OS=Mus musculus OX=10090 GN=Atcay PE=1 SV=1	Atcay	Up	42.178
Q8BHJ5	F-box-like/WD repeat-containing protein TBL1XR1 OS=Mus musculus OX=10090 GN=Tbl1xr1 PE=1 SV=1	Tbl1xr1	Down	55.66
Q8BHJ9	Pre-mRNA-splicing factor SLU7 OS=Mus musculus OX=10090 GN=Slu7 PE=1 SV=1	Slu7	Down	68.079
Q8BHK6	SLAM family member 7 OS=Mus musculus OX=10090 GN=Slamf7 PE=1 SV=2	Slamf7	Up	37.187
Q8BHL5	Engulfment and cell motility protein 2 OS=Mus musculus OX=10090 GN=Elmo2 PE=1 SV=1	Elmo2	Up	83.886
Q8BHN3	Neutral alpha-glucosidase AB OS=Mus musculus OX=10090 GN=Ganab PE=1 SV=1	Ganab	Up	106.91
Q8BHN5	RNA-binding protein 45 OS=Mus musculus OX=10090 GN=Rbm45 PE=1 SV=1	Rbm45	Down	53.324
Q8BHS3	Pre-mRNA-splicing factor RBM22 OS=Mus musculus OX=10090 GN=Rbm22 PE=1 SV=1	Rbm22	Down	46.895
Q8BHT6	Beta-1,3-glucosyltransferase OS=Mus musculus OX=10090 GN=B3glct PE=1 SV=3	B3glct	Up	55.357
Q8BHY2	Nucleolar complex protein 4 homolog OS=Mus musculus OX=10090 GN=Noc4l PE=2 SV=1	Noc4l	Down	58.675
Q8BHZ0	CYFIP-related Rac1 interactor A OS=Mus musculus OX=10090 GN=Cyria PE=1 SV=1	Cyria	Up	37.342
Q8BI72	CDKN2A-interacting protein OS=Mus musculus OX=10090 GN=Cdkn2aip PE=1 SV=1	Cdkn2aip	Down	59.744
Q8BIG7	Catechol O-methyltransferase domain-containing protein 1 OS=Mus musculus OX=10090 GN=Comtd1 PE=1 SV=1	Comtd1	Up	28.96
Q8BIH0	Histone deacetylase complex subunit SAP130 OS=Mus musculus OX=10090 GN=Sap130 PE=1 SV=2	Sap130	Down	111.23
Q8BIJ6	Isoleucine--tRNA ligase, mitochondrial OS=Mus musculus OX=10090 GN=Iars2 PE=1 SV=1	Iars2	Up	112.8
Q8BIQ5	Cleavage stimulation factor subunit 2 OS=Mus musculus OX=10090 GN=Cstf2 PE=1 SV=2	Cstf2	Down	61.341
Q8BIW1	Exopolyphosphatase PRUNE1 OS=Mus musculus OX=10090 GN=Prune1 PE=1 SV=1	Prune1	Up	50.239
Q8BIX3	ARL14 effector protein OS=Mus musculus OX=10090 GN=Arl14ep PE=1 SV=1	Arl14ep	Up	31.01
Q8BIZ6	Smad nuclear-interacting protein 1 OS=Mus musculus OX=10090 GN=Snip1 PE=1 SV=1	Snip1	Down	44.415
Q8BJ03	Cytochrome c oxidase assembly protein COX15 homolog OS=Mus musculus OX=10090 GN=Cox15 PE=1 SV=1	Cox15	Up	45.852
Q8BJ05	Zinc finger CCCH domain-containing protein 14 OS=Mus musculus OX=10090 GN=Zc3h14 PE=1 SV=1	Zc3h14	Down	82.408
Q8BJM7	S-adenosyl-L-methionine-dependent tRNA 4-demethylwyosine synthase TYW1 OS=Mus musculus OX=10090 GN=Tyw1 PE=1 SV=1	Tyw1	Down	81.598
Q8BJY1	26S proteasome non-ATPase regulatory subunit 5 OS=Mus musculus OX=10090 GN=Psmd5 PE=1 SV=4	Psmd5	Up	55.971
Q8BK64	Activator of 90 kDa heat shock protein ATPase homolog 1 OS=Mus musculus OX=10090 GN=Ahsa1 PE=1 SV=2	Ahsa1	Up	38.117
Q8BKI2	Trinucleotide repeat-containing gene 6B protein OS=Mus musculus OX=10090 GN=Tnrc6b PE=1 SV=2	Tnrc6b	Down	191.96
Q8BKJ9	NAD-dependent protein deacetylase sirtuin-7 OS=Mus musculus OX=10090 GN=Sirt7 PE=1 SV=2	Sirt7	Down	45.145
Q8BKS9	Pumilio homolog 3 OS=Mus musculus OX=10090 GN=Pum3 PE=1 SV=2	Pum3	Down	72.799
Q8BL48	RING finger protein unkempt homolog OS=Mus musculus OX=10090 GN=Unk PE=1 SV=1	Unk	Down	88.057
Q8BL97	Serine/arginine-rich splicing factor 7 OS=Mus musculus OX=10090 GN=Srsf7 PE=1 SV=1	Srsf7	Down	30.817
Q8BLN5	Lanosterol synthase OS=Mus musculus OX=10090 GN=Lss PE=1 SV=2	Lss	Up	83.14
Q8BLX4	GDP-fucose transporter 1 OS=Mus musculus OX=10090 GN=Slc35c1 PE=2 SV=1	Slc35c1	Down	39.967
Q8BM39	Pre-mRNA-splicing factor 18 OS=Mus musculus OX=10090 GN=Prpf18 PE=1 SV=1	Prpf18	Down	39.889
Q8BMB0	BRCA2-interacting transcriptional repressor EMSY OS=Mus musculus OX=10090 GN=Emsy PE=1 SV=2	Emsy	Down	135.29
Q8BMB3	Eukaryotic translation initiation factor 4E type 2 OS=Mus musculus OX=10090 GN=Eif4e2 PE=1 SV=1	Eif4e2	Up	28.263
Q8BMC4	Nucleolar protein 9 OS=Mus musculus OX=10090 GN=Nop9 PE=1 SV=1	Nop9	Down	70.046
Q8BMG8	Mitochondrial folate transporter/carrier OS=Mus musculus OX=10090 GN=Slc25a32 PE=1 SV=1	Slc25a32	Down	35.048
Q8BMI3	ADP-ribosylation factor-binding protein GGA3 OS=Mus musculus OX=10090 GN=Gga3 PE=1 SV=2	Gga3	Up	77.972
Q8BMJ2	Leucine--tRNA ligase, cytoplasmic OS=Mus musculus OX=10090 GN=Lars1 PE=1 SV=2	Lars1	Up	134.19
Q8BMJ3	Eukaryotic translation initiation factor 1A, X-chromosomal OS=Mus musculus OX=10090 GN=Eif1ax PE=2 SV=3	Eif1ax	Down	16.46
Q8BMJ7	Cell growth regulator with RING finger domain protein 1 OS=Mus musculus OX=10090 GN=Cgrrf1 PE=2 SV=1	Cgrrf1	Down	37.899
Q8BMQ8	Vacuolar fusion protein MON1 homolog B OS=Mus musculus OX=10090 GN=Mon1b PE=2 SV=1	Mon1b	Down	60.015
Q8BMS9	Ras association domain-containing protein 2 OS=Mus musculus OX=10090 GN=Rassf2 PE=1 SV=1	Rassf2	Up	37.973
Q8BNI4	Derlin-2 OS=Mus musculus OX=10090 GN=Derl2 PE=1 SV=2	Derl2	Up	27.639
Q8BP47	Asparagine--tRNA ligase, cytoplasmic OS=Mus musculus OX=10090 GN=NARS1 PE=1 SV=2	NARS1	Down	64.279
Q8BP78	Protein FRA10AC1 homolog OS=Mus musculus OX=10090 GN=Fra10ac1 PE=1 SV=3	Fra10ac1	Down	37.202
Q8BP92	Reticulocalbin-2 OS=Mus musculus OX=10090 GN=Rcn2 PE=1 SV=1	Rcn2	Up	37.27
Q8BPG6	Inactive C-alpha-formylglycine-generating enzyme 2 OS=Mus musculus OX=10090 GN=Sumf2 PE=1 SV=2	Sumf2	Up	34.737
Q8BPU7	Engulfment and cell motility protein 1 OS=Mus musculus OX=10090 GN=Elmo1 PE=1 SV=2	Elmo1	Up	83.935
Q8BQM4	HEAT repeat-containing protein 3 OS=Mus musculus OX=10090 GN=Heatr3 PE=1 SV=1	Heatr3	Down	74.305
Q8BQZ5	Cleavage and polyadenylation specificity factor subunit 4 OS=Mus musculus OX=10090 GN=Cpsf4 PE=2 SV=1	Cpsf4	Down	23.653
Q8BR70	Protein YIPF6 OS=Mus musculus OX=10090 GN=Yipf6 PE=1 SV=1	Yipf6	Down	26.087
Q8BRT1	CLIP-associating protein 2 OS=Mus musculus OX=10090 GN=Clasp2 PE=1 SV=1	Clasp2	Up	140.74
Q8BSN5	PHD finger protein 23 OS=Mus musculus OX=10090 GN=Phf23 PE=2 SV=2	Phf23	Up	43.546
Q8BSP2	Condensin-2 complex subunit H2 OS=Mus musculus OX=10090 GN=Ncaph2 PE=1 SV=1	Ncaph2	Down	68.945
Q8BSU7	MOB kinase activator 3A OS=Mus musculus OX=10090 GN=Mob3a PE=1 SV=1	Mob3a	Up	25.552
Q8BT60	Copine-3 OS=Mus musculus OX=10090 GN=Cpne3 PE=1 SV=2	Cpne3	Up	59.584
Q8BTE0	Succinate dehydrogenase assembly factor 4, mitochondrial OS=Mus musculus OX=10090 GN=Sdhaf4 PE=3 SV=2	Sdhaf4	Down	11.888
Q8BTM8	Filamin-A OS=Mus musculus OX=10090 GN=Flna PE=1 SV=5	Flna	Up	281.22
Q8BTV2	Cleavage and polyadenylation specificity factor subunit 7 OS=Mus musculus OX=10090 GN=Cpsf7 PE=1 SV=2	Cpsf7	Down	52.01
Q8BTW3	Exosome complex component MTR3 OS=Mus musculus OX=10090 GN=Exosc6 PE=1 SV=1	Exosc6	Down	28.37
Q8BU03	Periodic tryptophan protein 2 homolog OS=Mus musculus OX=10090 GN=Pwp2 PE=1 SV=1	Pwp2	Down	102.91
Q8BU30	Isoleucine--tRNA ligase, cytoplasmic OS=Mus musculus OX=10090 GN=Iars1 PE=1 SV=2	Iars1	Up	144.27
Q8BU31	Ras-related protein Rap-2c OS=Mus musculus OX=10090 GN=Rap2c PE=1 SV=1	Rap2c	Up	20.745
Q8BUB4	WD repeat and FYVE domain-containing protein 2 OS=Mus musculus OX=10090 GN=Wdfy2 PE=1 SV=2	Wdfy2	Up	45.094
Q8BUH8	Sentrin-specific protease 7 OS=Mus musculus OX=10090 GN=Senp7 PE=1 SV=1	Senp7	Up	116.34
Q8BUK6	Protein Hook homolog 3 OS=Mus musculus OX=10090 GN=Hook3 PE=1 SV=2	Hook3	Up	83.217
Q8BUV8	Protein GPR107 OS=Mus musculus OX=10090 GN=Gpr107 PE=1 SV=2	Gpr107	Up	62.055
Q8BV49	Pyrin and HIN domain-containing protein 1 OS=Mus musculus OX=10090 GN=Pyhin1 PE=1 SV=1	Pyhin1	Up	46.886
Q8BVA2	Transmembrane protein 222 OS=Mus musculus OX=10090 GN=Tmem222 PE=1 SV=1	Tmem222	Up	23.18
Q8BVA5	Lipid droplet-associated hydrolase OS=Mus musculus OX=10090 GN=Ldah PE=1 SV=1	Ldah	Up	37.374
Q8BVE3	V-type proton ATPase subunit H OS=Mus musculus OX=10090 GN=Atp6v1h PE=1 SV=1	Atp6v1h	Up	55.854
Q8BVF2	Phosducin-like protein 3 OS=Mus musculus OX=10090 GN=Pdcl3 PE=1 SV=1	Pdcl3	Up	27.581
Q8BVF7	Gamma-secretase subunit APH-1A OS=Mus musculus OX=10090 GN=Aph1a PE=1 SV=2	Aph1a	Up	28.986
Q8BVM9	PHD finger protein 11A OS=Mus musculus OX=10090 GN=Phf11a PE=2 SV=1	Phf11a	Up	32.673
Q8BVN4	Transcription termination factor 4, mitochondrial OS=Mus musculus OX=10090 GN=Mterf4 PE=2 SV=1	Mterf4	Down	40.249
Q8BVQ5	Protein phosphatase methylesterase 1 OS=Mus musculus OX=10090 GN=Ppme1 PE=1 SV=5	Ppme1	Down	42.256
Q8BVY0	Ribosomal L1 domain-containing protein 1 OS=Mus musculus OX=10090 GN=Rsl1d1 PE=1 SV=1	Rsl1d1	Down	50.421
Q8BWG8	Beta-arrestin-1 OS=Mus musculus OX=10090 GN=Arrb1 PE=1 SV=1	Arrb1	Down	46.972
Q8BWG9	Calcium release-activated calcium channel protein 1 OS=Mus musculus OX=10090 GN=Orai1 PE=1 SV=1	Orai1	Down	33.061
Q8BWQ6	VPS35 endosomal protein-sorting factor-like OS=Mus musculus OX=10090 GN=Vps35l PE=1 SV=2	Vps35l	Up	109.08
Q8BWS5	G protein-regulated inducer of neurite outgrowth 3 OS=Mus musculus OX=10090 GN=Gprin3 PE=1 SV=1	Gprin3	Down	80.484
Q8BWU5	Probable tRNA N6-adenosine threonylcarbamoyltransferase OS=Mus musculus OX=10090 GN=Osgep PE=1 SV=2	Osgep	Up	36.3
Q8BX10	Serine/threonine-protein phosphatase PGAM5, mitochondrial OS=Mus musculus OX=10090 GN=Pgam5 PE=1 SV=1	Pgam5	Down	31.994
Q8BX17	Gem-associated protein 5 OS=Mus musculus OX=10090 GN=Gemin5 PE=1 SV=2	Gemin5	Up	166.59
Q8BX70	Vacuolar protein sorting-associated protein 13C OS=Mus musculus OX=10090 GN=Vps13c PE=1 SV=2	Vps13c	Down	420.08
Q8BX94	Oxysterol-binding protein-related protein 2 OS=Mus musculus OX=10090 GN=Osbpl2 PE=1 SV=1	Osbpl2	Up	55.384
Q8BXA1	Golgi integral membrane protein 4 OS=Mus musculus OX=10090 GN=Golim4 PE=1 SV=1	Golim4	Down	76.784
Q8BXJ9	Transmembrane protein 62 OS=Mus musculus OX=10090 GN=Tmem62 PE=2 SV=1	Tmem62	Up	72.861
Q8BXL7	ADP-ribosylation factor-related protein 1 OS=Mus musculus OX=10090 GN=Arfrp1 PE=1 SV=2	Arfrp1	Up	22.659
Q8BXN9	Transmembrane protein 87A OS=Mus musculus OX=10090 GN=Tmem87a PE=1 SV=1	Tmem87a	Up	63.379
Q8BXQ8	Protein FAM53C OS=Mus musculus OX=10090 GN=Fam53c PE=1 SV=1	Fam53c	Up	43.26
Q8BXV2	BRI3-binding protein OS=Mus musculus OX=10090 GN=Bri3bp PE=1 SV=1	Bri3bp	Down	28.263
Q8BY02	NF-kappa-B-repressing factor OS=Mus musculus OX=10090 GN=Nkrf PE=2 SV=3	Nkrf	Down	77.738
Q8BYB9	Protein O-glucosyltransferase 1 OS=Mus musculus OX=10090 GN=Poglut1 PE=1 SV=2	Poglut1	Down	46.379
Q8BYC6	Serine/threonine-protein kinase TAO3 OS=Mus musculus OX=10090 GN=Taok3 PE=1 SV=2	Taok3	Down	105.33
Q8BYY4	Tetratricopeptide repeat protein 39B OS=Mus musculus OX=10090 GN=Ttc39b PE=1 SV=1	Ttc39b	Up	70.292
Q8BZ21	Histone acetyltransferase KAT6A OS=Mus musculus OX=10090 GN=Kat6a PE=1 SV=2	Kat6a	Down	224.92
Q8BZA9	Fructose-2,6-bisphosphatase TIGAR OS=Mus musculus OX=10090 GN=Tigar PE=1 SV=1	Tigar	Up	29.19
Q8BZH4	Pogo transposable element with ZNF domain OS=Mus musculus OX=10090 GN=Pogz PE=1 SV=2	Pogz	Down	154.91
Q8BZN6	Dedicator of cytokinesis protein 10 OS=Mus musculus OX=10090 GN=Dock10 PE=1 SV=3	Dock10	Up	245.76
Q8BZQ7	Anaphase-promoting complex subunit 2 OS=Mus musculus OX=10090 GN=Anapc2 PE=1 SV=2	Anapc2	Up	95.306
Q8C0E2	Vacuolar protein sorting-associated protein 26B OS=Mus musculus OX=10090 GN=Vps26b PE=1 SV=1	Vps26b	Up	39.124
Q8C0L0	Thioredoxin-related transmembrane protein 4 OS=Mus musculus OX=10090 GN=Tmx4 PE=1 SV=2	Tmx4	Up	37.131
Q8C0L6	Peroxisomal N(1)-acetyl-spermine/spermidine oxidase OS=Mus musculus OX=10090 GN=Paox PE=1 SV=3	Paox	Up	55.446
Q8C0L8	Conserved oligomeric Golgi complex subunit 5 OS=Mus musculus OX=10090 GN=Cog5 PE=1 SV=3	Cog5	Up	91.39
Q8C0M9	Isoaspartyl peptidase/L-asparaginase OS=Mus musculus OX=10090 GN=Asrgl1 PE=1 SV=1	Asrgl1	Down	33.95
Q8C0P5	Coronin-2A OS=Mus musculus OX=10090 GN=Coro2a PE=2 SV=1	Coro2a	Up	59.573
Q8C147	Dedicator of cytokinesis protein 8 OS=Mus musculus OX=10090 GN=Dock8 PE=1 SV=4	Dock8	Up	238.98
Q8C166	Copine-1 OS=Mus musculus OX=10090 GN=Cpne1 PE=1 SV=1	Cpne1	Up	58.886
Q8C167	Prolyl endopeptidase-like OS=Mus musculus OX=10090 GN=Prepl PE=1 SV=1	Prepl	Up	83.193
Q8C172	Ceramide synthase 6 OS=Mus musculus OX=10090 GN=Cers6 PE=1 SV=1	Cers6	Up	44.812
Q8C180	Fibroblast growth factor receptor substrate 2 OS=Mus musculus OX=10090 GN=Frs2 PE=1 SV=3	Frs2	Up	56.793
Q8C1E7	Ion channel TACAN OS=Mus musculus OX=10090 GN=Tmem120a PE=1 SV=1	Tmem120a	Up	40.751
Q8C2B3	Histone deacetylase 7 OS=Mus musculus OX=10090 GN=Hdac7 PE=1 SV=2	Hdac7	Down	101.29
Q8C2Q3	RNA-binding protein 14 OS=Mus musculus OX=10090 GN=Rbm14 PE=1 SV=1	Rbm14	Down	69.448
Q8C3J5	Dedicator of cytokinesis protein 2 OS=Mus musculus OX=10090 GN=Dock2 PE=1 SV=3	Dock2	Up	211.7
Q8C3X2	Coiled-coil domain-containing protein 90B, mitochondrial OS=Mus musculus OX=10090 GN=Ccdc90b PE=1 SV=1	Ccdc90b	Up	29.596
Q8C4B4	Protein unc-119 homolog B OS=Mus musculus OX=10090 GN=Unc119b PE=1 SV=1	Unc119b	Up	28.302
Q8C4J7	Transducin beta-like protein 3 OS=Mus musculus OX=10090 GN=Tbl3 PE=2 SV=1	Tbl3	Down	88.265
Q8C4Q9	Transmembrane protein 154 OS=Mus musculus OX=10090 GN=Tmem154 PE=1 SV=1	Tmem154	Down	19.879
Q8C4Y3	Negative elongation factor B OS=Mus musculus OX=10090 GN=Nelfb PE=1 SV=2	Nelfb	Up	65.636
Q8C503	Signaling threshold-regulating transmembrane adapter 1 OS=Mus musculus OX=10090 GN=Sit1 PE=1 SV=1	Sit1	Up	19.578
Q8C5L6	Inositol polyphosphate 5-phosphatase K OS=Mus musculus OX=10090 GN=Inpp5k PE=1 SV=2	Inpp5k	Up	54.158
Q8C7E9	Cleavage stimulation factor subunit 2 tau variant OS=Mus musculus OX=10090 GN=Cstf2t PE=1 SV=2	Cstf2t	Down	65.862
Q8C7H1	Methylmalonic aciduria type A homolog, mitochondrial OS=Mus musculus OX=10090 GN=Mmaa PE=1 SV=1	Mmaa	Up	45.932
Q8C7Q4	RNA-binding protein 4 OS=Mus musculus OX=10090 GN=Rbm4 PE=1 SV=1	Rbm4	Down	40.045
Q8C7U7	Polypeptide N-acetylgalactosaminyltransferase 6 OS=Mus musculus OX=10090 GN=Galnt6 PE=2 SV=1	Galnt6	Down	71.536
Q8C7V3	U3 small nucleolar RNA-associated protein 15 homolog OS=Mus musculus OX=10090 GN=Utp15 PE=1 SV=1	Utp15	Down	59.374
Q8C854	Myelin expression factor 2 OS=Mus musculus OX=10090 GN=Myef2 PE=1 SV=1	Myef2	Down	63.294
Q8C878	NEDD8-activating enzyme E1 catalytic subunit OS=Mus musculus OX=10090 GN=Uba3 PE=1 SV=2	Uba3	Up	51.737
Q8C9B9	Death-inducer obliterator 1 OS=Mus musculus OX=10090 GN=Dido1 PE=1 SV=4	Dido1	Down	247.17
Q8C9E8	Calcium homeostasis modulator protein 6 OS=Mus musculus OX=10090 GN=Calhm6 PE=2 SV=1	Calhm6	Up	34.955
Q8C9V1	Carabin OS=Mus musculus OX=10090 GN=Tbc1d10c PE=1 SV=1	Tbc1d10c	Up	49.929
Q8CAS9	Protein mono-ADP-ribosyltransferase PARP9 OS=Mus musculus OX=10090 GN=Parp9 PE=1 SV=2	Parp9	Up	96.658
Q8CBC4	Consortin OS=Mus musculus OX=10090 GN=Cnst PE=1 SV=1	Cnst	Up	76.865
Q8CBG9	E3 ubiquitin-protein ligase RNF170 OS=Mus musculus OX=10090 GN=Rnf170 PE=1 SV=1	Rnf170	Up	33.413
Q8CBH5	Major facilitator superfamily domain-containing protein 6 OS=Mus musculus OX=10090 GN=Mfsd6 PE=1 SV=1	Mfsd6	Down	86.075
Q8CC21	Tetratricopeptide repeat protein 19, mitochondrial OS=Mus musculus OX=10090 GN=Ttc19 PE=1 SV=1	Ttc19	Up	41.234
Q8CCH2	NHL repeat-containing protein 3 OS=Mus musculus OX=10090 GN=Nhlrc3 PE=1 SV=1	Nhlrc3	Up	38.195
Q8CD10	Calcium uptake protein 2, mitochondrial OS=Mus musculus OX=10090 GN=Micu2 PE=1 SV=2	Micu2	Down	49.475
Q8CD94	Protein lin-52 homolog OS=Mus musculus OX=10090 GN=Lin52 PE=1 SV=1	Lin52	Down	13.001
Q8CDM8	FHF complex subunit HOOK interacting protein 2A OS=Mus musculus OX=10090 GN=Fhip2a PE=1 SV=2	Fhip2a	Up	86.016
Q8CDN6	Thioredoxin-like protein 1 OS=Mus musculus OX=10090 GN=Txnl1 PE=1 SV=3	Txnl1	Down	32.237
Q8CE08	Prostatic acid phosphatase OS=Mus musculus OX=10090 GN=Acp3 PE=1 SV=1	Acp3	Down	43.717
Q8CEC0	Nuclear pore complex protein Nup88 OS=Mus musculus OX=10090 GN=Nup88 PE=1 SV=1	Nup88	Down	84.937
Q8CEC6	Peptidylprolyl isomerase domain and WD repeat-containing protein 1 OS=Mus musculus OX=10090 GN=Ppwd1 PE=1 SV=2	Ppwd1	Down	73.384
Q8CF66	Ragulator complex protein LAMTOR4 OS=Mus musculus OX=10090 GN=Lamtor4 PE=1 SV=2	Lamtor4	Up	10.678
Q8CF89	TGF-beta-activated kinase 1 and MAP3K7-binding protein 1 OS=Mus musculus OX=10090 GN=Tab1 PE=1 SV=2	Tab1	Up	54.616
Q8CFB4	Guanylate-binding protein 5 OS=Mus musculus OX=10090 GN=Gbp5 PE=1 SV=2	Gbp5	Up	66.929
Q8CFQ3	RNA helicase aquarius OS=Mus musculus OX=10090 GN=Aqr PE=1 SV=2	Aqr	Down	170.29
Q8CFX1	GDH/6PGL endoplasmic bifunctional protein OS=Mus musculus OX=10090 GN=H6pd PE=1 SV=2	H6pd	Up	88.927
Q8CG48	Structural maintenance of chromosomes protein 2 OS=Mus musculus OX=10090 GN=Smc2 PE=1 SV=2	Smc2	Down	134.24
Q8CGC6	RNA-binding protein 28 OS=Mus musculus OX=10090 GN=Rbm28 PE=1 SV=4	Rbm28	Down	84.213
Q8CHI8	E1A-binding protein p400 OS=Mus musculus OX=10090 GN=Ep400 PE=1 SV=3	Ep400	Down	337.18
Q8CHW4	Translation initiation factor eIF-2B subunit epsilon OS=Mus musculus OX=10090 GN=Eif2b5 PE=1 SV=1	Eif2b5	Down	80.085
Q8CHY6	Transcriptional repressor p66 alpha OS=Mus musculus OX=10090 GN=Gatad2a PE=1 SV=2	Gatad2a	Down	67.333
Q8CI04	Conserved oligomeric Golgi complex subunit 3 OS=Mus musculus OX=10090 GN=Cog3 PE=1 SV=3	Cog3	Up	93.282
Q8CI11	Guanine nucleotide-binding protein-like 3 OS=Mus musculus OX=10090 GN=Gnl3 PE=1 SV=2	Gnl3	Down	60.786
Q8CI95	Oxysterol-binding protein-related protein 11 OS=Mus musculus OX=10090 GN=Osbpl11 PE=1 SV=2	Osbpl11	Up	83.628
Q8CIE4	Protein mono-ADP-ribosyltransferase PARP10 OS=Mus musculus OX=10090 GN=Parp10 PE=2 SV=1	Parp10	Up	103.68
Q8CIF4	Biotinidase OS=Mus musculus OX=10090 GN=Btd PE=1 SV=2	Btd	Up	58.154
Q8CIG8	Protein arginine N-methyltransferase 5 OS=Mus musculus OX=10090 GN=Prmt5 PE=1 SV=3	Prmt5	Up	72.679
Q8CII9	Cytokine receptor-like factor 2 OS=Mus musculus OX=10090 GN=Crlf2 PE=1 SV=2	Crlf2	Up	37.762
Q8CIN4	Serine/threonine-protein kinase PAK 2 OS=Mus musculus OX=10090 GN=Pak2 PE=1 SV=1	Pak2	Up	57.93
Q8CIV2	Membralin OS=Mus musculus OX=10090 GN=Tmem259 PE=1 SV=2	Tmem259	Up	63.56
Q8CJ40	Rootletin OS=Mus musculus OX=10090 GN=Crocc PE=1 SV=2	Crocc	Down	226.94
Q8JZM7	Parafibromin OS=Mus musculus OX=10090 GN=Cdc73 PE=1 SV=1	Cdc73	Up	60.576
Q8JZQ2	AFG3-like protein 2 OS=Mus musculus OX=10090 GN=Afg3l2 PE=1 SV=1	Afg3l2	Up	89.518
Q8JZU0	NAD(P)H pyrophosphatase NUDT13, mitochondrial OS=Mus musculus OX=10090 GN=Nudt13 PE=1 SV=2	Nudt13	Down	39.136
Q8JZX4	Splicing factor 45 OS=Mus musculus OX=10090 GN=Rbm17 PE=1 SV=1	Rbm17	Down	45.303
Q8K013	GTP-binding protein 10 OS=Mus musculus OX=10090 GN=Gtpbp10 PE=2 SV=1	Gtpbp10	Up	40.141
Q8K0C9	GDP-mannose 4,6 dehydratase OS=Mus musculus OX=10090 GN=Gmds PE=1 SV=1	Gmds	Down	41.984
Q8K0G5	EARP and GARP complex-interacting protein 1 OS=Mus musculus OX=10090 GN=Eipr1 PE=1 SV=2	Eipr1	Down	43.126
Q8K0H5	Transcription initiation factor TFIID subunit 10 OS=Mus musculus OX=10090 GN=Taf10 PE=1 SV=1	Taf10	Down	21.84
Q8K0V2	DCN1-like protein 3 OS=Mus musculus OX=10090 GN=Dcun1d3 PE=2 SV=1	Dcun1d3	Up	34.438
Q8K0Z7	Translational activator of cytochrome c oxidase 1 OS=Mus musculus OX=10090 GN=Taco1 PE=1 SV=1	Taco1	Up	32.314
Q8K199	COX assembly mitochondrial protein 2 homolog OS=Mus musculus OX=10090 GN=Cmc2 PE=3 SV=1	Cmc2	Down	9.4186
Q8K1A6	Coiled-coil and C2 domain-containing protein 1A OS=Mus musculus OX=10090 GN=Cc2d1a PE=1 SV=2	Cc2d1a	Up	103.7
Q8K1E0	Syntaxin-5 OS=Mus musculus OX=10090 GN=Stx5 PE=1 SV=3	Stx5	Up	39.713
Q8K1E6	Alpha-ketoglutarate-dependent dioxygenase alkB homolog 3 OS=Mus musculus OX=10090 GN=Alkbh3 PE=1 SV=1	Alkbh3	Up	33.061
Q8K1J6	CCA tRNA nucleotidyltransferase 1, mitochondrial OS=Mus musculus OX=10090 GN=Trnt1 PE=1 SV=1	Trnt1	Up	49.895
Q8K1L5	E3 ubiquitin-protein ligase PPP1R11 OS=Mus musculus OX=10090 GN=Ppp1r11 PE=1 SV=1	Ppp1r11	Down	14.544
Q8K1M6	Dynamin-1-like protein OS=Mus musculus OX=10090 GN=Dnm1l PE=1 SV=2	Dnm1l	Up	82.657
Q8K1X4	Nck-associated protein 1-like OS=Mus musculus OX=10090 GN=Nckap1l PE=1 SV=1	Nckap1l	Up	128.9
Q8K212	Phosphofurin acidic cluster sorting protein 1 OS=Mus musculus OX=10090 GN=Pacs1 PE=1 SV=2	Pacs1	Down	104.83
Q8K215	LYR motif-containing protein 4 OS=Mus musculus OX=10090 GN=Lyrm4 PE=1 SV=1	Lyrm4	Down	10.854
Q8K224	RNA cytidine acetyltransferase OS=Mus musculus OX=10090 GN=Nat10 PE=1 SV=1	Nat10	Down	115.42
Q8K268	ATP-binding cassette sub-family F member 3 OS=Mus musculus OX=10090 GN=Abcf3 PE=1 SV=1	Abcf3	Down	79.864
Q8K2C6	NAD-dependent protein deacylase sirtuin-5, mitochondrial OS=Mus musculus OX=10090 GN=Sirt5 PE=1 SV=1	Sirt5	Up	34.134
Q8K2H1	Periphilin-1 OS=Mus musculus OX=10090 GN=Pphln1 PE=1 SV=1	Pphln1	Down	43.835
Q8K2L8	Trafficking protein particle complex subunit 12 OS=Mus musculus OX=10090 GN=Trappc12 PE=1 SV=2	Trappc12	Up	87.693
Q8K2T8	RNA polymerase II-associated factor 1 homolog OS=Mus musculus OX=10090 GN=Paf1 PE=1 SV=1	Paf1	Down	60.518
Q8K2W3	Thioredoxin domain-containing protein 11 OS=Mus musculus OX=10090 GN=Txndc11 PE=1 SV=1	Txndc11	Up	105.96
Q8K2Y7	39S ribosomal protein L47, mitochondrial OS=Mus musculus OX=10090 GN=Mrpl47 PE=1 SV=2	Mrpl47	Down	29.725
Q8K2Y9	Cerebral cavernous malformations protein 2 homolog OS=Mus musculus OX=10090 GN=Ccm2 PE=1 SV=1	Ccm2	Up	49.917
Q8K2Z4	Condensin complex subunit 1 OS=Mus musculus OX=10090 GN=Ncapd2 PE=1 SV=2	Ncapd2	Up	155.66
Q8K301	Probable ATP-dependent RNA helicase DDX52 OS=Mus musculus OX=10090 GN=Ddx52 PE=2 SV=2	Ddx52	Down	67.473
Q8K310	Matrin-3 OS=Mus musculus OX=10090 GN=Matr3 PE=1 SV=1	Matr3	Down	94.629
Q8K337	Type II inositol 1,4,5-trisphosphate 5-phosphatase OS=Mus musculus OX=10090 GN=Inpp5b PE=1 SV=1	Inpp5b	Up	112.76
Q8K370	Acyl-CoA dehydrogenase family member 10 OS=Mus musculus OX=10090 GN=Acad10 PE=1 SV=1	Acad10	Up	118.98
Q8K3H0	DCC-interacting protein 13-alpha OS=Mus musculus OX=10090 GN=Appl1 PE=1 SV=1	Appl1	Down	79.327
Q8K3Z9	Nuclear envelope pore membrane protein POM 121 OS=Mus musculus OX=10090 GN=Pom121 PE=1 SV=2	Pom121	Down	121.02
Q8K400	Syntaxin-binding protein 5 OS=Mus musculus OX=10090 GN=Stxbp5 PE=1 SV=3	Stxbp5	Up	127.65
Q8K4B0	Metastasis-associated protein MTA1 OS=Mus musculus OX=10090 GN=Mta1 PE=1 SV=1	Mta1	Down	80.797
Q8K4F0	CD226 antigen OS=Mus musculus OX=10090 GN=Cd226 PE=1 SV=1	Cd226	Up	38.062
Q8K4F6	28S rRNA (cytosine-C(5))-methyltransferase OS=Mus musculus OX=10090 GN=Nsun5 PE=1 SV=2	Nsun5	Down	51.029
Q8K4I3	Rho guanine nucleotide exchange factor 6 OS=Mus musculus OX=10090 GN=Arhgef6 PE=1 SV=1	Arhgef6	Up	87.051
Q8K4L0	ATP-dependent RNA helicase DDX54 OS=Mus musculus OX=10090 GN=Ddx54 PE=1 SV=1	Ddx54	Down	97.747
Q8K4P0	pre-mRNA 3' end processing protein WDR33 OS=Mus musculus OX=10090 GN=Wdr33 PE=1 SV=1	Wdr33	Down	145.27
Q8K4R4	Cytoplasmic phosphatidylinositol transfer protein 1 OS=Mus musculus OX=10090 GN=Pitpnc1 PE=1 SV=1	Pitpnc1	Up	38.383
Q8K4Z5	Splicing factor 3A subunit 1 OS=Mus musculus OX=10090 GN=Sf3a1 PE=1 SV=1	Sf3a1	Down	88.544
Q8N7N5	DDB1- and CUL4-associated factor 8 OS=Mus musculus OX=10090 GN=Dcaf8 PE=1 SV=1	Dcaf8	Up	66.031
Q8QZV7	Integrator complex subunit 13 OS=Mus musculus OX=10090 GN=IntS13 PE=1 SV=2	IntS13	Down	82.779
Q8QZY2	Glycerate kinase OS=Mus musculus OX=10090 GN=Glyctk PE=1 SV=1	Glyctk	Up	55.292
Q8R003	Muscleblind-like protein 3 OS=Mus musculus OX=10090 GN=Mbnl3 PE=2 SV=1	Mbnl3	Down	37.57
Q8R010	Aminoacyl tRNA synthase complex-interacting multifunctional protein 2 OS=Mus musculus OX=10090 GN=Aimp2 PE=1 SV=2	Aimp2	Down	35.377
Q8R043	Small integral membrane protein 29 OS=Mus musculus OX=10090 GN=Smim29 PE=3 SV=2	Smim29	Down	11.553
Q8R081	Heterogeneous nuclear ribonucleoprotein L OS=Mus musculus OX=10090 GN=Hnrnpl PE=1 SV=2	Hnrnpl	Down	63.963
Q8R088	Golgi phosphoprotein 3-like OS=Mus musculus OX=10090 GN=Golph3l PE=1 SV=1	Golph3l	Up	32.905
Q8R0A0	General transcription factor IIF subunit 2 OS=Mus musculus OX=10090 GN=Gtf2f2 PE=1 SV=1	Gtf2f2	Up	28.381
Q8R0F5	RNA-binding motif protein, X-linked 2 OS=Mus musculus OX=10090 GN=Rbmx2 PE=1 SV=1	Rbmx2	Down	37.535
Q8R0J4	Transmembrane protein 134 OS=Mus musculus OX=10090 GN=Tmem134 PE=1 SV=1	Tmem134	Down	21.636
Q8R0K9	Transcription factor E2F4 OS=Mus musculus OX=10090 GN=E2f4 PE=1 SV=1	E2f4	Up	43.833
Q8R104	NAD-dependent protein deacetylase sirtuin-3 OS=Mus musculus OX=10090 GN=Sirt3 PE=1 SV=2	Sirt3	Up	36.614
Q8R105	Vacuolar protein sorting-associated protein 37C OS=Mus musculus OX=10090 GN=Vps37c PE=1 SV=1	Vps37c	Down	38.452
Q8R123	FAD synthase OS=Mus musculus OX=10090 GN=Flad1 PE=1 SV=1	Flad1	Up	54.766
Q8R146	Acylamino-acid-releasing enzyme OS=Mus musculus OX=10090 GN=Apeh PE=1 SV=3	Apeh	Up	81.58
Q8R180	ERO1-like protein alpha OS=Mus musculus OX=10090 GN=Ero1a PE=1 SV=2	Ero1a	Up	54.084
Q8R1F6	Protein HID1 OS=Mus musculus OX=10090 GN=Hid1 PE=1 SV=1	Hid1	Up	88.778
Q8R1F9	Ribonuclease P protein subunit p40 OS=Mus musculus OX=10090 GN=Rpp40 PE=2 SV=2	Rpp40	Down	41.546
Q8R1G6	PDZ and LIM domain protein 2 OS=Mus musculus OX=10090 GN=Pdlim2 PE=1 SV=1	Pdlim2	Up	37.703
Q8R1J9	Torsin-2A OS=Mus musculus OX=10090 GN=Tor2a PE=1 SV=1	Tor2a	Up	35.897
Q8R1N0	Zinc finger protein 830 OS=Mus musculus OX=10090 GN=Znf830 PE=1 SV=1	Znf830	Down	40.658
Q8R1N4	NudC domain-containing protein 3 OS=Mus musculus OX=10090 GN=Nudcd3 PE=1 SV=3	Nudcd3	Up	40.89
Q8R1X6	Spartin OS=Mus musculus OX=10090 GN=Spart PE=1 SV=1	Spart	Up	72.654
Q8R1Z9	RING finger protein 121 OS=Mus musculus OX=10090 GN=Rnf121 PE=1 SV=1	Rnf121	Up	37.986
Q8R242	Di-N-acetylchitobiase OS=Mus musculus OX=10090 GN=Ctbs PE=1 SV=2	Ctbs	Up	41.295
Q8R2E9	ERO1-like protein beta OS=Mus musculus OX=10090 GN=Ero1b PE=1 SV=1	Ero1b	Up	53.517
Q8R2L5	28S ribosomal protein S18c, mitochondrial OS=Mus musculus OX=10090 GN=Mrps18c PE=1 SV=1	Mrps18c	Down	16.275
Q8R2N2	U3 small nucleolar RNA-associated protein 4 homolog OS=Mus musculus OX=10090 GN=Utp4 PE=2 SV=3	Utp4	Down	76.908
Q8R2Q4	Ribosome-releasing factor 2, mitochondrial OS=Mus musculus OX=10090 GN=Gfm2 PE=1 SV=2	Gfm2	Up	86.108
Q8R2Q8	Bone marrow stromal antigen 2 OS=Mus musculus OX=10090 GN=Bst2 PE=1 SV=1	Bst2	Down	19.152
Q8R2R6	Mitochondrial ribosome-associated GTPase 1 OS=Mus musculus OX=10090 GN=Mtg1 PE=1 SV=2	Mtg1	Down	36.679
Q8R2S8	CD177 antigen OS=Mus musculus OX=10090 GN=Cd177 PE=2 SV=1	Cd177	Down	87.09
Q8R2U0	Nucleoporin SEH1 OS=Mus musculus OX=10090 GN=Seh1l PE=2 SV=1	Seh1l	Up	39.774
Q8R2Y0	Monoacylglycerol lipase ABHD6 OS=Mus musculus OX=10090 GN=Abhd6 PE=1 SV=1	Abhd6	Down	38.204
Q8R307	Vacuolar protein sorting-associated protein 18 homolog OS=Mus musculus OX=10090 GN=Vps18 PE=1 SV=2	Vps18	Up	110.22
Q8R317	Ubiquilin-1 OS=Mus musculus OX=10090 GN=Ubqln1 PE=1 SV=1	Ubqln1	Up	61.976
Q8R322	mRNA export factor GLE1 OS=Mus musculus OX=10090 GN=Gle1 PE=1 SV=2	Gle1	Up	79.573
Q8R323	Replication factor C subunit 3 OS=Mus musculus OX=10090 GN=Rfc3 PE=1 SV=1	Rfc3	Down	40.526
Q8R326	Paraspeckle component 1 OS=Mus musculus OX=10090 GN=Pspc1 PE=1 SV=1	Pspc1	Down	58.758
Q8R395	COMM domain-containing protein 5 OS=Mus musculus OX=10090 GN=Commd5 PE=1 SV=1	Commd5	Up	24.493
Q8R3C6	Probable RNA-binding protein 19 OS=Mus musculus OX=10090 GN=Rbm19 PE=1 SV=1	Rbm19	Down	106.08
Q8R3I3	Conserved oligomeric Golgi complex subunit 6 OS=Mus musculus OX=10090 GN=Cog6 PE=1 SV=2	Cog6	Up	73.039
Q8R3K3	Pentatricopeptide repeat-containing protein 2, mitochondrial OS=Mus musculus OX=10090 GN=Ptcd2 PE=1 SV=1	Ptcd2	Down	43.843
Q8R3N1	Nucleolar protein 14 OS=Mus musculus OX=10090 GN=Nop14 PE=1 SV=2	Nop14	Down	98.768
Q8R3N6	THO complex subunit 1 OS=Mus musculus OX=10090 GN=Thoc1 PE=1 SV=1	Thoc1	Down	75.435
Q8R3P6	Integrator complex subunit 14 OS=Mus musculus OX=10090 GN=Ints14 PE=1 SV=1	Ints14	Up	57.236
Q8R3Q0	Store-operated calcium entry-associated regulatory factor OS=Mus musculus OX=10090 GN=Saraf PE=1 SV=2	Saraf	Down	35.856
Q8R3Q6	Protein MIX23 OS=Mus musculus OX=10090 GN=Mix23 PE=1 SV=1	Mix23	Down	16.665
Q8R3Y5	Uncharacterized protein C19orf47 homolog OS=Mus musculus OX=10090 PE=1 SV=2	--	Down	44.41
Q8R409	Protein HEXIM1 OS=Mus musculus OX=10090 GN=Hexim1 PE=1 SV=1	Hexim1	Down	40.243
Q8R4E9	DNA replication factor Cdt1 OS=Mus musculus OX=10090 GN=Cdt1 PE=1 SV=1	Cdt1	Down	61.509
Q8R4L0	Src-like-adapter 2 OS=Mus musculus OX=10090 GN=Sla2 PE=1 SV=3	Sla2	Up	28.476
Q8R5A3	Amyloid beta A4 precursor protein-binding family B member 1-interacting protein OS=Mus musculus OX=10090 GN=Apbb1ip PE=1 SV=2	Apbb1ip	Up	74.318
Q8R5C5	Beta-centractin OS=Mus musculus OX=10090 GN=Actr1b PE=1 SV=1	Actr1b	Up	42.281
Q8R5K4	Nucleolar protein 6 OS=Mus musculus OX=10090 GN=Nol6 PE=2 SV=2	Nol6	Down	129.23
Q8VBV3	Exosome complex component RRP4 OS=Mus musculus OX=10090 GN=Exosc2 PE=1 SV=1	Exosc2	Down	32.631
Q8VBW6	NEDD8-activating enzyme E1 regulatory subunit OS=Mus musculus OX=10090 GN=Nae1 PE=1 SV=1	Nae1	Down	60.273
Q8VCG3	WD repeat-containing protein 74 OS=Mus musculus OX=10090 GN=Wdr74 PE=2 SV=1	Wdr74	Down	42.636
Q8VCI0	Phospholipase B-like 1 OS=Mus musculus OX=10090 GN=Plbd1 PE=1 SV=1	Plbd1	Down	62.998
Q8VCI5	Peroxisomal biogenesis factor 19 OS=Mus musculus OX=10090 GN=Pex19 PE=1 SV=1	Pex19	Down	32.733
Q8VCM7	Fibrinogen gamma chain OS=Mus musculus OX=10090 GN=Fgg PE=1 SV=1	Fgg	Down	49.391
Q8VCN9	Tubulin-specific chaperone C OS=Mus musculus OX=10090 GN=Tbcc PE=1 SV=1	Tbcc	Up	38.124
Q8VCX2	Solute carrier family 35 member C2 OS=Mus musculus OX=10090 GN=Slc35c2 PE=1 SV=1	Slc35c2	Up	40.301
Q8VD62	UPF0696 protein C11orf68 homolog OS=Mus musculus OX=10090 GN=Bles03 PE=1 SV=2	Bles03	Up	31.845
Q8VD76	General transcription factor IIH subunit 3 OS=Mus musculus OX=10090 GN=Gtf2h3 PE=1 SV=1	Gtf2h3	Down	34.244
Q8VDD5	Myosin-9 OS=Mus musculus OX=10090 GN=Myh9 PE=1 SV=4	Myh9	Up	226.37
Q8VDF3	Death-associated protein kinase 2 OS=Mus musculus OX=10090 GN=Dapk2 PE=1 SV=1	Dapk2	Up	42.778
Q8VDI1	Epithelial-stromal interaction protein 1 OS=Mus musculus OX=10090 GN=Epsti1 PE=1 SV=2	Epsti1	Down	36.098
Q8VDK1	Deaminated glutathione amidase OS=Mus musculus OX=10090 GN=Nit1 PE=1 SV=2	Nit1	Up	35.705
Q8VDN2	Sodium/potassium-transporting ATPase subunit alpha-1 OS=Mus musculus OX=10090 GN=Atp1a1 PE=1 SV=1	Atp1a1	Down	112.98
Q8VDP3	[F-actin]-monooxygenase MICAL1 OS=Mus musculus OX=10090 GN=Mical1 PE=1 SV=1	Mical1	Up	116.78
Q8VDP4	Cell cycle and apoptosis regulator protein 2 OS=Mus musculus OX=10090 GN=Ccar2 PE=1 SV=2	Ccar2	Down	103
Q8VDP6	CDP-diacylglycerol--inositol 3-phosphatidyltransferase OS=Mus musculus OX=10090 GN=Cdipt PE=1 SV=1	Cdipt	Up	23.599
Q8VDQ8	NAD-dependent protein deacetylase sirtuin-2 OS=Mus musculus OX=10090 GN=Sirt2 PE=1 SV=2	Sirt2	Up	43.256
Q8VDQ9	Protein KRI1 homolog OS=Mus musculus OX=10090 GN=Kri1 PE=1 SV=3	Kri1	Down	82.056
Q8VDY9	Caspase activity and apoptosis inhibitor 1 OS=Mus musculus OX=10090 GN=Caap1 PE=1 SV=2	Caap1	Down	37.825
Q8VE18	Protein SMG8 OS=Mus musculus OX=10090 GN=Smg8 PE=1 SV=1	Smg8	Down	109.67
Q8VE62	Polyadenylate-binding protein-interacting protein 1 OS=Mus musculus OX=10090 GN=Paip1 PE=1 SV=1	Paip1	Down	45.701
Q8VE70	Programmed cell death protein 10 OS=Mus musculus OX=10090 GN=Pdcd10 PE=1 SV=1	Pdcd10	Up	24.715
Q8VE80	THO complex subunit 3 OS=Mus musculus OX=10090 GN=Thoc3 PE=2 SV=1	Thoc3	Down	38.737
Q8VE88	Protein FAM114A2 OS=Mus musculus OX=10090 GN=Fam114a2 PE=1 SV=2	Fam114a2	Up	54.044
Q8VE92	RNA-binding protein 4B OS=Mus musculus OX=10090 GN=Rbm4b PE=1 SV=1	Rbm4b	Up	39.991
Q8VE95	UPF0598 protein C8orf82 homolog OS=Mus musculus OX=10090 PE=1 SV=1	--	Up	24.33
Q8VEB4	Phospholipase A2 group XV OS=Mus musculus OX=10090 GN=Pla2g15 PE=1 SV=1	Pla2g15	Up	47.307
Q8VEC4	Calcium homeostasis modulator protein 2 OS=Mus musculus OX=10090 GN=Calhm2 PE=2 SV=1	Calhm2	Up	35.823
Q8VEJ9	Vacuolar protein sorting-associated protein 4A OS=Mus musculus OX=10090 GN=Vps4a PE=1 SV=1	Vps4a	Up	48.906
Q8VEK3	Heterogeneous nuclear ribonucleoprotein U OS=Mus musculus OX=10090 GN=Hnrnpu PE=1 SV=1	Hnrnpu	Down	87.917
Q8VEL2	Myotubularin-related protein 14 OS=Mus musculus OX=10090 GN=Mtmr14 PE=1 SV=2	Mtmr14	Up	72.442
Q8VEM8	Phosphate carrier protein, mitochondrial OS=Mus musculus OX=10090 GN=Slc25a3 PE=1 SV=1	Slc25a3	Down	39.632
Q8VHC3	Selenoprotein M OS=Mus musculus OX=10090 GN=Selenom PE=1 SV=3	Selenom	Up	16.377
Q8VHN8	Tudor-interacting repair regulator protein OS=Mus musculus OX=10090 GN=Nudt16l1 PE=1 SV=2	Nudt16l1	Down	23.414
Q8VHZ7	U3 small nucleolar ribonucleoprotein protein IMP4 OS=Mus musculus OX=10090 GN=Imp4 PE=2 SV=1	Imp4	Down	33.656
Q8VI36	Paxillin OS=Mus musculus OX=10090 GN=Pxn PE=1 SV=1	Pxn	Up	64.476
Q8VI75	Importin-4 OS=Mus musculus OX=10090 GN=Ipo4 PE=1 SV=1	Ipo4	Up	119.27
Q8VI93	2'-5'-oligoadenylate synthase 3 OS=Mus musculus OX=10090 GN=Oas3 PE=1 SV=1	Oas3	Up	126.33
Q8VI94	2'-5'-oligoadenylate synthase-like protein 1 OS=Mus musculus OX=10090 GN=Oasl1 PE=2 SV=1	Oasl1	Up	59.088
Q8VIB3	Type 2 lactosamine alpha-2,3-sialyltransferase OS=Mus musculus OX=10090 GN=St3gal6 PE=2 SV=3	St3gal6	Up	37.854
Q8VIJ6	Splicing factor, proline- and glutamine-rich OS=Mus musculus OX=10090 GN=Sfpq PE=1 SV=1	Sfpq	Down	75.441
Q8WTY4	Anamorsin OS=Mus musculus OX=10090 GN=Ciapin1 PE=1 SV=1	Ciapin1	Up	33.429
Q91V01	Lysophospholipid acyltransferase 5 OS=Mus musculus OX=10090 GN=Lpcat3 PE=1 SV=1	Lpcat3	Down	56.146
Q91V12	Cytosolic acyl coenzyme A thioester hydrolase OS=Mus musculus OX=10090 GN=Acot7 PE=1 SV=2	Acot7	Up	42.536
Q91V41	Ras-related protein Rab-14 OS=Mus musculus OX=10090 GN=Rab14 PE=1 SV=3	Rab14	Up	23.897
Q91V64	Isochorismatase domain-containing protein 1 OS=Mus musculus OX=10090 GN=Isoc1 PE=1 SV=1	Isoc1	Up	32.032
Q91V83	TELO2-interacting protein 1 homolog OS=Mus musculus OX=10090 GN=Tti1 PE=1 SV=2	Tti1	Up	120.81
Q91VA6	Polymerase delta-interacting protein 2 OS=Mus musculus OX=10090 GN=Poldip2 PE=1 SV=1	Poldip2	Up	41.87
Q91VC3	Eukaryotic initiation factor 4A-III OS=Mus musculus OX=10090 GN=Eif4a3 PE=1 SV=3	Eif4a3	Down	46.839
Q91VH6	Protein MEMO1 OS=Mus musculus OX=10090 GN=Memo1 PE=1 SV=1	Memo1	Up	33.692
Q91VI7	Ribonuclease inhibitor OS=Mus musculus OX=10090 GN=Rnh1 PE=1 SV=1	Rnh1	Down	49.816
Q91VJ5	Polyglutamine-binding protein 1 OS=Mus musculus OX=10090 GN=Pqbp1 PE=1 SV=1	Pqbp1	Down	30.597
Q91VM5	RNA binding motif protein, X-linked-like-1 OS=Mus musculus OX=10090 GN=Rbmxl1 PE=2 SV=1	Rbmxl1	Down	42.161
Q91VM9	Inorganic pyrophosphatase 2, mitochondrial OS=Mus musculus OX=10090 GN=Ppa2 PE=1 SV=1	Ppa2	Up	38.114
Q91VT1	E3 SUMO-protein ligase NSE2 OS=Mus musculus OX=10090 GN=Nsmce2 PE=2 SV=1	Nsmce2	Down	28.231
Q91VT4	3-oxoacyl-[acyl-carrier-protein] reductase OS=Mus musculus OX=10090 GN=Cbr4 PE=1 SV=2	Cbr4	Down	25.414
Q91VW3	SH3 domain-binding glutamic acid-rich-like protein 3 OS=Mus musculus OX=10090 GN=Sh3bgrl3 PE=1 SV=1	Sh3bgrl3	Up	10.477
Q91VW5	Golgin subfamily A member 4 OS=Mus musculus OX=10090 GN=Golga4 PE=1 SV=2	Golga4	Up	257.56
Q91VX2	Ubiquitin-associated protein 2 OS=Mus musculus OX=10090 GN=Ubap2 PE=1 SV=1	Ubap2	Up	117.96
Q91VY6	Cytohesin-interacting protein OS=Mus musculus OX=10090 GN=Cytip PE=1 SV=1	Cytip	Down	40.142
Q91VY9	Zinc finger protein 622 OS=Mus musculus OX=10090 GN=Znf622 PE=1 SV=1	Znf622	Up	53.451
Q91VZ6	Stromal membrane-associated protein 1 OS=Mus musculus OX=10090 GN=Smap1 PE=1 SV=1	Smap1	Up	47.66
Q91W39	Nuclear receptor coactivator 5 OS=Mus musculus OX=10090 GN=Ncoa5 PE=1 SV=1	Ncoa5	Down	65.318
Q91W50	Cold shock domain-containing protein E1 OS=Mus musculus OX=10090 GN=Csde1 PE=1 SV=1	Csde1	Down	88.79
Q91W98	Solute carrier family 15 member 4 OS=Mus musculus OX=10090 GN=Slc15a4 PE=1 SV=1	Slc15a4	Down	62.255
Q91WC0	Actin-histidine N-methyltransferase OS=Mus musculus OX=10090 GN=Setd3 PE=1 SV=1	Setd3	Down	67.175
Q91WD2	Transient receptor potential cation channel subfamily V member 6 OS=Mus musculus OX=10090 GN=Trpv6 PE=1 SV=2	Trpv6	Up	87.386
Q91WJ8	Far upstream element-binding protein 1 OS=Mus musculus OX=10090 GN=Fubp1 PE=1 SV=1	Fubp1	Down	68.539
Q91WK2	Eukaryotic translation initiation factor 3 subunit H OS=Mus musculus OX=10090 GN=Eif3h PE=1 SV=1	Eif3h	Up	39.832
Q91WM1	Spermatid perinuclear RNA-binding protein OS=Mus musculus OX=10090 GN=Strbp PE=1 SV=1	Strbp	Down	73.704
Q91WM2	Haloacid dehalogenase-like hydrolase domain-containing 5 OS=Mus musculus OX=10090 GN=Hdhd5 PE=1 SV=1	Hdhd5	Up	46.306
Q91WM3	U3 small nucleolar RNA-interacting protein 2 OS=Mus musculus OX=10090 GN=Rrp9 PE=1 SV=1	Rrp9	Down	52.106
Q91WN1	DnaJ homolog subfamily C member 9 OS=Mus musculus OX=10090 GN=Dnajc9 PE=1 SV=2	Dnajc9	Down	30.059
Q91X72	Hemopexin OS=Mus musculus OX=10090 GN=Hpx PE=1 SV=2	Hpx	Up	51.317
Q91XA2	Golgi membrane protein 1 OS=Mus musculus OX=10090 GN=Golm1 PE=1 SV=2	Golm1	Down	44.326
Q91XF0	Pyridoxine-5'-phosphate oxidase OS=Mus musculus OX=10090 GN=Pnpo PE=1 SV=1	Pnpo	Up	30.114
Q91XI1	tRNA-dihydrouridine(47) synthase [NAD(P)(+)]-like OS=Mus musculus OX=10090 GN=Dus3l PE=1 SV=1	Dus3l	Down	71.078
Q91YD3	mRNA-decapping enzyme 1A OS=Mus musculus OX=10090 GN=Dcp1a PE=1 SV=1	Dcp1a	Up	65.218
Q91YE6	Importin-9 OS=Mus musculus OX=10090 GN=Ipo9 PE=1 SV=3	Ipo9	Up	116.05
Q91YK2	Ribosomal RNA processing protein 1 homolog B OS=Mus musculus OX=10090 GN=Rrp1b PE=1 SV=2	Rrp1b	Down	80.581
Q91YP0	L-2-hydroxyglutarate dehydrogenase, mitochondrial OS=Mus musculus OX=10090 GN=L2hgdh PE=1 SV=1	L2hgdh	Up	50.898
Q91YP2	Neurolysin, mitochondrial OS=Mus musculus OX=10090 GN=Nln PE=1 SV=1	Nln	Up	80.428
Q91YQ5	Dolichyl-diphosphooligosaccharide--protein glycosyltransferase subunit 1 OS=Mus musculus OX=10090 GN=Rpn1 PE=1 SV=1	Rpn1	Up	68.527
Q91YR9	Prostaglandin reductase 1 OS=Mus musculus OX=10090 GN=Ptgr1 PE=1 SV=2	Ptgr1	Down	35.56
Q91YX5	Acyl-CoA:lysophosphatidylglycerol acyltransferase 1 OS=Mus musculus OX=10090 GN=Lpgat1 PE=1 SV=1	Lpgat1	Down	43.088
Q91YY4	ATP synthase mitochondrial F1 complex assembly factor 2 OS=Mus musculus OX=10090 GN=Atpaf2 PE=1 SV=1	Atpaf2	Up	33.289
Q91Z67	SLIT-ROBO Rho GTPase-activating protein 2 OS=Mus musculus OX=10090 GN=Srgap2 PE=1 SV=2	Srgap2	Up	120.8
Q91Z83	Myosin-7 OS=Mus musculus OX=10090 GN=Myh7 PE=2 SV=1	Myh7	Down	222.88
Q91ZV0	Melanoma inhibitory activity protein 2 OS=Mus musculus OX=10090 GN=Mia2 PE=1 SV=3	Mia2	Down	156.46
Q91ZW2	GDP-fucose protein O-fucosyltransferase 1 OS=Mus musculus OX=10090 GN=Pofut1 PE=1 SV=1	Pofut1	Up	44.688
Q91ZW3	SWI/SNF-related matrix-associated actin-dependent regulator of chromatin subfamily A member 5 OS=Mus musculus OX=10090 GN=Smarca5 PE=1 SV=1	Smarca5	Up	121.63
Q920A5	Retinoid-inducible serine carboxypeptidase OS=Mus musculus OX=10090 GN=Scpep1 PE=1 SV=2	Scpep1	Up	50.964
Q920A9	Fc receptor-like A OS=Mus musculus OX=10090 GN=Fcrla PE=1 SV=1	Fcrla	Up	38.348
Q920B9	FACT complex subunit SPT16 OS=Mus musculus OX=10090 GN=Supt16h PE=1 SV=2	Supt16h	Up	119.82
Q920E5	Farnesyl pyrophosphate synthase OS=Mus musculus OX=10090 GN=Fdps PE=1 SV=1	Fdps	Up	40.581
Q920N2	Biotin--protein ligase OS=Mus musculus OX=10090 GN=Hlcs PE=1 SV=1	Hlcs	Down	78.516
Q920Q4	Vacuolar protein sorting-associated protein 16 homolog OS=Mus musculus OX=10090 GN=Vps16 PE=1 SV=3	Vps16	Up	94.927
Q921D4	Mediator of RNA polymerase II transcription subunit 6 OS=Mus musculus OX=10090 GN=Med6 PE=1 SV=2	Med6	Up	28.433
Q921E2	Ras-related protein Rab-31 OS=Mus musculus OX=10090 GN=Rab31 PE=1 SV=1	Rab31	Up	21.331
Q921F2	TAR DNA-binding protein 43 OS=Mus musculus OX=10090 GN=Tardbp PE=1 SV=1	Tardbp	Down	44.547
Q921G8	Gamma-tubulin complex component 2 OS=Mus musculus OX=10090 GN=Tubgcp2 PE=1 SV=2	Tubgcp2	Up	103.22
Q921H9	Cytochrome c oxidase assembly factor 7 OS=Mus musculus OX=10090 GN=Coa7 PE=1 SV=1	Coa7	Down	25.617
Q921I2	Kelch domain-containing protein 4 OS=Mus musculus OX=10090 GN=Klhdc4 PE=2 SV=2	Klhdc4	Up	64.86
Q921K9	B-cell CLL/lymphoma 7 protein family member B OS=Mus musculus OX=10090 GN=Bcl7b PE=1 SV=1	Bcl7b	Down	22.238
Q921L3	Calcium load-activated calcium channel OS=Mus musculus OX=10090 GN=Tmco1 PE=1 SV=1	Tmco1	Up	21.175
Q921L5	Conserved oligomeric Golgi complex subunit 2 OS=Mus musculus OX=10090 GN=Cog2 PE=1 SV=2	Cog2	Up	82.039
Q921M4	Golgin subfamily A member 2 OS=Mus musculus OX=10090 GN=Golga2 PE=1 SV=3	Golga2	Up	113.28
Q921M7	CYFIP-related Rac1 interactor B OS=Mus musculus OX=10090 GN=Cyrib PE=1 SV=1	Cyrib	Up	36.776
Q921N6	Probable ATP-dependent RNA helicase DDX27 OS=Mus musculus OX=10090 GN=Ddx27 PE=1 SV=3	Ddx27	Down	85.938
Q921N8	G protein pathway suppressor 2 OS=Mus musculus OX=10090 GN=Gps2 PE=1 SV=1	Gps2	Down	36.737
Q921V5	Alpha-1,6-mannosyl-glycoprotein 2-beta-N-acetylglucosaminyltransferase OS=Mus musculus OX=10090 GN=Mgat2 PE=1 SV=1	Mgat2	Down	51.029
Q921W0	Charged multivesicular body protein 1a OS=Mus musculus OX=10090 GN=Chmp1a PE=1 SV=1	Chmp1a	Down	21.607
Q921Y4	Molybdate-anion transporter OS=Mus musculus OX=10090 GN=Mfsd5 PE=2 SV=1	Mfsd5	Up	49.679
Q922B9	Protein ITPRID2 OS=Mus musculus OX=10090 GN=Itprid2 PE=1 SV=3	Itprid2	Down	136.95
Q922J3	CAP-Gly domain-containing linker protein 1 OS=Mus musculus OX=10090 GN=Clip1 PE=1 SV=1	Clip1	Up	155.81
Q922K7	Probable 28S rRNA (cytosine-C(5))-methyltransferase OS=Mus musculus OX=10090 GN=Nop2 PE=1 SV=1	Nop2	Down	86.751
Q922L6	Negative elongation factor D OS=Mus musculus OX=10090 GN=Nelfcd PE=1 SV=2	Nelfcd	Up	66.275
Q922M7	Ashwin OS=Mus musculus OX=10090 PE=1 SV=1	--	Up	26.03
Q922Q4	Pyrroline-5-carboxylate reductase 2 OS=Mus musculus OX=10090 GN=Pycr2 PE=1 SV=1	Pycr2	Down	33.659
Q922Y1	UBX domain-containing protein 1 OS=Mus musculus OX=10090 GN=Ubxn1 PE=1 SV=1	Ubxn1	Up	33.572
Q923B1	Lariat debranching enzyme OS=Mus musculus OX=10090 GN=Dbr1 PE=1 SV=2	Dbr1	Down	62.289
Q923D4	Splicing factor 3B subunit 5 OS=Mus musculus OX=10090 GN=Sf3b5 PE=1 SV=1	Sf3b5	Down	10.119
Q923G2	DNA-directed RNA polymerases I, II, and III subunit RPABC3 OS=Mus musculus OX=10090 GN=Polr2h PE=1 SV=3	Polr2h	Up	17.143
Q923K4	tRNA modification GTPase GTPBP3, mitochondrial OS=Mus musculus OX=10090 GN=Gtpbp3 PE=2 SV=1	Gtpbp3	Up	52.175
Q923T9	Calcium/calmodulin-dependent protein kinase type II subunit gamma OS=Mus musculus OX=10090 GN=Camk2g PE=1 SV=1	Camk2g	Up	59.606
Q923X4	Glutaredoxin-2, mitochondrial OS=Mus musculus OX=10090 GN=Glrx2 PE=1 SV=1	Glrx2	Down	17.307
Q924A2	Protein capicua homolog OS=Mus musculus OX=10090 GN=Cic PE=1 SV=2	Cic	Down	258.13
Q924C1	Exportin-5 OS=Mus musculus OX=10090 GN=Xpo5 PE=1 SV=1	Xpo5	Up	136.97
Q924H7	WW domain-containing adapter protein with coiled-coil OS=Mus musculus OX=10090 GN=Wac PE=1 SV=2	Wac	Down	70.68
Q924L1	LETM1 domain-containing protein 1 OS=Mus musculus OX=10090 GN=Letmd1 PE=1 SV=1	Letmd1	Down	41.7
Q924N4	Solute carrier family 12 member 6 OS=Mus musculus OX=10090 GN=Slc12a6 PE=1 SV=2	Slc12a6	Up	127.53
Q924T7	E3 ubiquitin-protein ligase RNF31 OS=Mus musculus OX=10090 GN=Rnf31 PE=1 SV=2	Rnf31	Down	119.31
Q99020	Heterogeneous nuclear ribonucleoprotein A/B OS=Mus musculus OX=10090 GN=Hnrnpab PE=1 SV=1	Hnrnpab	Down	30.831
Q99J09	Methylosome protein 50 OS=Mus musculus OX=10090 GN=Wdr77 PE=1 SV=1	Wdr77	Down	36.942
Q99J36	THUMP domain-containing protein 1 OS=Mus musculus OX=10090 GN=Thumpd1 PE=1 SV=1	Thumpd1	Up	38.884
Q99J77	Sialic acid synthase OS=Mus musculus OX=10090 GN=Nans PE=1 SV=1	Nans	Up	40.024
Q99J87	Probable ATP-dependent RNA helicase DHX58 OS=Mus musculus OX=10090 GN=Dhx58 PE=1 SV=2	Dhx58	Up	76.708
Q99J99	3-mercaptopyruvate sulfurtransferase OS=Mus musculus OX=10090 GN=Mpst PE=1 SV=4	Mpst	Up	33.097
Q99JH8	ER lumen protein-retaining receptor 1 OS=Mus musculus OX=10090 GN=Kdelr1 PE=1 SV=1	Kdelr1	Up	24.56
Q99JR8	SWI/SNF-related matrix-associated actin-dependent regulator of chromatin subfamily D member 2 OS=Mus musculus OX=10090 GN=Smarcd2 PE=1 SV=2	Smarcd2	Down	59.084
Q99JW4	LIM and senescent cell antigen-like-containing domain protein 1 OS=Mus musculus OX=10090 GN=Lims1 PE=1 SV=3	Lims1	Down	37.24
Q99JX3	Golgi reassembly-stacking protein 2 OS=Mus musculus OX=10090 GN=Gorasp2 PE=1 SV=3	Gorasp2	Down	47.038
Q99JX4	Eukaryotic translation initiation factor 3 subunit M OS=Mus musculus OX=10090 GN=Eif3m PE=1 SV=1	Eif3m	Up	42.516
Q99JY3	GTPase IMAP family member 4 OS=Mus musculus OX=10090 GN=Gimap4 PE=1 SV=2	Gimap4	Up	38.044
Q99JY4	TraB domain-containing protein OS=Mus musculus OX=10090 GN=Trabd PE=1 SV=1	Trabd	Up	42.189
Q99K23	Ufm1-specific protease 2 OS=Mus musculus OX=10090 GN=Ufsp2 PE=1 SV=1	Ufsp2	Up	52.515
Q99K48	Non-POU domain-containing octamer-binding protein OS=Mus musculus OX=10090 GN=Nono PE=1 SV=3	Nono	Down	54.54
Q99K70	Ras-related GTP-binding protein C OS=Mus musculus OX=10090 GN=Rragc PE=1 SV=1	Rragc	Up	44.12
Q99KF1	Transmembrane emp24 domain-containing protein 9 OS=Mus musculus OX=10090 GN=Tmed9 PE=1 SV=2	Tmed9	Up	27.127
Q99KK2	N-acylneuraminate cytidylyltransferase OS=Mus musculus OX=10090 GN=Cmas PE=1 SV=2	Cmas	Down	48.057
Q99KK7	Dipeptidyl peptidase 3 OS=Mus musculus OX=10090 GN=Dpp3 PE=1 SV=2	Dpp3	Up	82.897
Q99KP6	Pre-mRNA-processing factor 19 OS=Mus musculus OX=10090 GN=Prpf19 PE=1 SV=1	Prpf19	Down	55.238
Q99KQ4	Nicotinamide phosphoribosyltransferase OS=Mus musculus OX=10090 GN=Nampt PE=1 SV=1	Nampt	Up	55.446
Q99KW3	TRIO and F-actin-binding protein OS=Mus musculus OX=10090 GN=Triobp PE=1 SV=3	Triobp	Down	223.37
Q99KY4	Cyclin-G-associated kinase OS=Mus musculus OX=10090 GN=Gak PE=1 SV=2	Gak	Up	143.64
Q99L02	PAXIP1-associated glutamate-rich protein 1A OS=Mus musculus OX=10090 GN=Pagr1a PE=1 SV=1	Pagr1a	Down	27.723
Q99L04	Dehydrogenase/reductase SDR family member 1 OS=Mus musculus OX=10090 GN=Dhrs1 PE=1 SV=1	Dhrs1	Down	34.005
Q99L43	Phosphatidate cytidylyltransferase 2 OS=Mus musculus OX=10090 GN=Cds2 PE=1 SV=1	Cds2	Down	51.313
Q99L48	60S ribosomal export protein NMD3 OS=Mus musculus OX=10090 GN=Nmd3 PE=1 SV=1	Nmd3	Down	57.611
Q99LC2	Cleavage stimulation factor subunit 1 OS=Mus musculus OX=10090 GN=Cstf1 PE=1 SV=1	Cstf1	Down	48.381
Q99LE3	LysM and putative peptidoglycan-binding domain-containing protein 3 OS=Mus musculus OX=10090 GN=Lysmd3 PE=2 SV=1	Lysmd3	Up	34.257
Q99LG0	Ubiquitin carboxyl-terminal hydrolase 16 OS=Mus musculus OX=10090 GN=Usp16 PE=1 SV=2	Usp16	Down	93.433
Q99LI7	Cleavage stimulation factor subunit 3 OS=Mus musculus OX=10090 GN=Cstf3 PE=1 SV=1	Cstf3	Down	82.876
Q99LI9	Polyribonucleotide 5'-hydroxyl-kinase Clp1 OS=Mus musculus OX=10090 GN=Clp1 PE=1 SV=1	Clp1	Up	47.737
Q99LJ7	RCC1 and BTB domain-containing protein 2 OS=Mus musculus OX=10090 GN=Rcbtb2 PE=1 SV=1	Rcbtb2	Up	60.163
Q99LL3	Carbohydrate sulfotransferase 12 OS=Mus musculus OX=10090 GN=Chst12 PE=2 SV=2	Chst12	Up	49.398
Q99LT0	Protein dpy-30 homolog OS=Mus musculus OX=10090 GN=Dpy30 PE=1 SV=1	Dpy30	Up	11.213
Q99M01	Phenylalanine--tRNA ligase, mitochondrial OS=Mus musculus OX=10090 GN=Fars2 PE=1 SV=1	Fars2	Up	52.336
Q99M04	Lipoyl synthase, mitochondrial OS=Mus musculus OX=10090 GN=Lias PE=1 SV=1	Lias	Up	41.879
Q99M51	Cytoplasmic protein NCK1 OS=Mus musculus OX=10090 GN=Nck1 PE=1 SV=1	Nck1	Up	42.89
Q99MD9	Nuclear autoantigenic sperm protein OS=Mus musculus OX=10090 GN=Nasp PE=1 SV=2	Nasp	Up	83.953
Q99ME9	GTP-binding protein 4 OS=Mus musculus OX=10090 GN=Gtpbp4 PE=1 SV=3	Gtpbp4	Down	74.112
Q99MJ9	ATP-dependent RNA helicase DDX50 OS=Mus musculus OX=10090 GN=Ddx50 PE=2 SV=1	Ddx50	Up	82.175
Q99MR1	GRB10-interacting GYF protein 1 OS=Mus musculus OX=10090 GN=Gigyf1 PE=1 SV=2	Gigyf1	Down	116.24
Q99MR3	Solute carrier family 12 member 9 OS=Mus musculus OX=10090 GN=Slc12a9 PE=1 SV=2	Slc12a9	Up	96.329
Q99MR6	Serrate RNA effector molecule homolog OS=Mus musculus OX=10090 GN=Srrt PE=1 SV=1	Srrt	Down	100.45
Q99MR8	Methylcrotonoyl-CoA carboxylase subunit alpha, mitochondrial OS=Mus musculus OX=10090 GN=Mccc1 PE=1 SV=2	Mccc1	Down	79.343
Q99MS7	EH domain-binding protein 1-like protein 1 OS=Mus musculus OX=10090 GN=Ehbp1l1 PE=1 SV=1	Ehbp1l1	Up	184.83
Q99MU3	Double-stranded RNA-specific adenosine deaminase OS=Mus musculus OX=10090 GN=Adar PE=1 SV=2	Adar	Up	130.45
Q99N48	Synaptotagmin-like protein 3 OS=Mus musculus OX=10090 GN=Sytl3 PE=1 SV=2	Sytl3	Down	68.567
Q99N69	Leupaxin OS=Mus musculus OX=10090 GN=Lpxn PE=1 SV=2	Lpxn	Up	43.478
Q99N84	28S ribosomal protein S18b, mitochondrial OS=Mus musculus OX=10090 GN=Mrps18b PE=1 SV=1	Mrps18b	Down	28.702
Q99N85	28S ribosomal protein S18a, mitochondrial OS=Mus musculus OX=10090 GN=Mrps18a PE=2 SV=1	Mrps18a	Down	22.321
Q99N92	39S ribosomal protein L27, mitochondrial OS=Mus musculus OX=10090 GN=Mrpl27 PE=1 SV=1	Mrpl27	Down	15.944
Q99N93	39S ribosomal protein L16, mitochondrial OS=Mus musculus OX=10090 GN=Mrpl16 PE=1 SV=1	Mrpl16	Down	28.803
Q99N94	39S ribosomal protein L9, mitochondrial OS=Mus musculus OX=10090 GN=Mrpl9 PE=1 SV=2	Mrpl9	Down	30.244
Q99NB8	Ubiquilin-4 OS=Mus musculus OX=10090 GN=Ubqln4 PE=1 SV=1	Ubqln4	Up	63.505
Q99NB9	Splicing factor 3B subunit 1 OS=Mus musculus OX=10090 GN=Sf3b1 PE=1 SV=1	Sf3b1	Down	145.81
Q99P30	Peroxisomal coenzyme A diphosphatase NUDT7 OS=Mus musculus OX=10090 GN=Nudt7 PE=1 SV=2	Nudt7	Up	26.856
Q99P81	ATP-binding cassette sub-family G member 3 OS=Mus musculus OX=10090 GN=Abcg3 PE=1 SV=2	Abcg3	Up	73.612
Q99P88	Nuclear pore complex protein Nup155 OS=Mus musculus OX=10090 GN=Nup155 PE=1 SV=1	Nup155	Up	155.12
Q99PL5	Ribosome-binding protein 1 OS=Mus musculus OX=10090 GN=Rrbp1 PE=1 SV=2	Rrbp1	Down	172.88
Q99PP7	E3 ubiquitin-protein ligase TRIM33 OS=Mus musculus OX=10090 GN=Trim33 PE=1 SV=2	Trim33	Down	123.84
Q99PT1	Rho GDP-dissociation inhibitor 1 OS=Mus musculus OX=10090 GN=Arhgdia PE=1 SV=3	Arhgdia	Up	23.407
Q99PV8	B-cell lymphoma/leukemia 11B OS=Mus musculus OX=10090 GN=Bcl11b PE=1 SV=1	Bcl11b	Down	94.565
Q99PW4	EKC/KEOPS complex subunit Tp53rk OS=Mus musculus OX=10090 GN=Tp53rk PE=2 SV=1	Tp53rk	Up	27.393
Q9CPP0	Nucleoplasmin-3 OS=Mus musculus OX=10090 GN=Npm3 PE=1 SV=3	Npm3	Down	19.023
Q9CPP6	NADH dehydrogenase [ubiquinone] 1 alpha subcomplex subunit 5 OS=Mus musculus OX=10090 GN=Ndufa5 PE=1 SV=3	Ndufa5	Up	13.36
Q9CPR7	Suppressor of IKBKE 1 OS=Mus musculus OX=10090 GN=Sike1 PE=1 SV=1	Sike1	Down	23.522
Q9CPS6	Adenosine 5'-monophosphoramidase HINT3 OS=Mus musculus OX=10090 GN=Hint3 PE=1 SV=1	Hint3	Up	18.787
Q9CPS7	RNA-binding protein PNO1 OS=Mus musculus OX=10090 GN=Pno1 PE=1 SV=1	Pno1	Down	27.453
Q9CPT5	Nucleolar protein 16 OS=Mus musculus OX=10090 GN=Nop16 PE=1 SV=1	Nop16	Down	21.139
Q9CPW2	Ferredoxin-2, mitochondrial OS=Mus musculus OX=10090 GN=Fdx2 PE=1 SV=1	Fdx2	Down	18.766
Q9CPX7	28S ribosomal protein S16, mitochondrial OS=Mus musculus OX=10090 GN=Mrps16 PE=1 SV=1	Mrps16	Down	15.192
Q9CQ33	Leucine-zipper-like transcriptional regulator 1 OS=Mus musculus OX=10090 GN=Lztr1 PE=1 SV=2	Lztr1	Down	94.475
Q9CQ39	Mediator of RNA polymerase II transcription subunit 21 OS=Mus musculus OX=10090 GN=Med21 PE=1 SV=1	Med21	Down	15.588
Q9CQ48	NudC domain-containing protein 2 OS=Mus musculus OX=10090 GN=Nudcd2 PE=1 SV=1	Nudcd2	Down	17.66
Q9CQ49	Nuclear cap-binding protein subunit 2 OS=Mus musculus OX=10090 GN=Ncbp2 PE=1 SV=1	Ncbp2	Down	18.017
Q9CQ54	NADH dehydrogenase [ubiquinone] 1 subunit C2 OS=Mus musculus OX=10090 GN=Ndufc2 PE=1 SV=1	Ndufc2	Up	14.164
Q9CQ56	Vesicle transport protein USE1 OS=Mus musculus OX=10090 GN=Use1 PE=1 SV=1	Use1	Down	30.593
Q9CQ60	6-phosphogluconolactonase OS=Mus musculus OX=10090 GN=Pgls PE=1 SV=1	Pgls	Up	27.254
Q9CQ65	S-methyl-5'-thioadenosine phosphorylase OS=Mus musculus OX=10090 GN=Mtap PE=1 SV=1	Mtap	Down	31.062
Q9CQ71	Replication protein A 14 kDa subunit OS=Mus musculus OX=10090 GN=Rpa3 PE=1 SV=1	Rpa3	Up	13.584
Q9CQ92	Mitochondrial fission 1 protein OS=Mus musculus OX=10090 GN=Fis1 PE=1 SV=1	Fis1	Up	17.008
Q9CQA1	Trafficking protein particle complex subunit 5 OS=Mus musculus OX=10090 GN=Trappc5 PE=1 SV=1	Trappc5	Down	20.795
Q9CQA5	Mediator of RNA polymerase II transcription subunit 4 OS=Mus musculus OX=10090 GN=Med4 PE=1 SV=1	Med4	Up	29.781
Q9CQC8	Maspardin OS=Mus musculus OX=10090 GN=Spg21 PE=1 SV=1	Spg21	Up	34.952
Q9CQD1	Ras-related protein Rab-5A OS=Mus musculus OX=10090 GN=Rab5a PE=1 SV=1	Rab5a	Up	23.598
Q9CQE5	Regulator of G-protein signaling 10 OS=Mus musculus OX=10090 GN=Rgs10 PE=1 SV=1	Rgs10	Up	21.151
Q9CQE6	Histone chaperone ASF1A OS=Mus musculus OX=10090 GN=Asf1a PE=1 SV=1	Asf1a	Up	22.942
Q9CQE7	Endoplasmic reticulum-Golgi intermediate compartment protein 3 OS=Mus musculus OX=10090 GN=Ergic3 PE=1 SV=1	Ergic3	Down	43.208
Q9CQG2	RNA N6-adenosine-methyltransferase METTL16 OS=Mus musculus OX=10090 GN=Mettl16 PE=1 SV=1	Mettl16	Down	62.34
Q9CQG6	Transmembrane protein 147 OS=Mus musculus OX=10090 GN=Tmem147 PE=1 SV=1	Tmem147	Up	25.335
Q9CQH7	Transcription factor BTF3 homolog 4 OS=Mus musculus OX=10090 GN=Btf3l4 PE=1 SV=1	Btf3l4	Up	17.27
Q9CQI3	Glia maturation factor beta OS=Mus musculus OX=10090 GN=Gmfb PE=1 SV=3	Gmfb	Up	16.723
Q9CQI7	U2 small nuclear ribonucleoprotein B'' OS=Mus musculus OX=10090 GN=Snrpb2 PE=1 SV=1	Snrpb2	Down	25.323
Q9CQJ2	PIH1 domain-containing protein 1 OS=Mus musculus OX=10090 GN=Pih1d1 PE=1 SV=1	Pih1d1	Up	32.208
Q9CQL7	MORF4 family-associated protein 1 OS=Mus musculus OX=10090 GN=Mrfap1 PE=1 SV=1	Mrfap1	Up	14.194
Q9CQM5	Thioredoxin domain-containing protein 17 OS=Mus musculus OX=10090 GN=Txndc17 PE=1 SV=1	Txndc17	Up	14.015
Q9CQM9	Glutaredoxin-3 OS=Mus musculus OX=10090 GN=Glrx3 PE=1 SV=1	Glrx3	Up	37.778
Q9CQN6	Transmembrane protein 14C OS=Mus musculus OX=10090 GN=Tmem14c PE=1 SV=1	Tmem14c	Down	11.642
Q9CQN7	39S ribosomal protein L41, mitochondrial OS=Mus musculus OX=10090 GN=Mrpl41 PE=1 SV=1	Mrpl41	Down	15.261
Q9CQP2	Trafficking protein particle complex subunit 2 OS=Mus musculus OX=10090 GN=Trappc2 PE=1 SV=1	Trappc2	Up	16.441
Q9CQQ0	Small integral membrane protein 8 OS=Mus musculus OX=10090 GN=Smim8 PE=1 SV=1	Smim8	Down	11.064
Q9CQQ8	U6 snRNA-associated Sm-like protein LSm7 OS=Mus musculus OX=10090 GN=Lsm7 PE=1 SV=1	Lsm7	Down	11.636
Q9CQR2	40S ribosomal protein S21 OS=Mus musculus OX=10090 GN=Rps21 PE=1 SV=1	Rps21	Down	9.1413
Q9CQS8	Protein transport protein Sec61 subunit beta OS=Mus musculus OX=10090 GN=Sec61b PE=1 SV=3	Sec61b	Down	9.9583
Q9CQT1	Methylthioribose-1-phosphate isomerase OS=Mus musculus OX=10090 GN=Mri1 PE=1 SV=1	Mri1	Up	39.41
Q9CQU3	Protein RER1 OS=Mus musculus OX=10090 GN=Rer1 PE=1 SV=1	Rer1	Down	22.988
Q9CQV1	Mitochondrial import inner membrane translocase subunit TIM16 OS=Mus musculus OX=10090 GN=Pam16 PE=1 SV=1	Pam16	Down	13.784
Q9CQV6	Microtubule-associated proteins 1A/1B light chain 3B OS=Mus musculus OX=10090 GN=Map1lc3b PE=1 SV=3	Map1lc3b	Up	14.617
Q9CQW1	Synaptobrevin homolog YKT6 OS=Mus musculus OX=10090 GN=Ykt6 PE=1 SV=1	Ykt6	Up	22.314
Q9CQW2	ADP-ribosylation factor-like protein 8B OS=Mus musculus OX=10090 GN=Arl8b PE=1 SV=1	Arl8b	Up	21.539
Q9CQY5	Magnesium transporter protein 1 OS=Mus musculus OX=10090 GN=Magt1 PE=1 SV=1	Magt1	Down	37.969
Q9CQZ5	NADH dehydrogenase [ubiquinone] 1 alpha subcomplex subunit 6 OS=Mus musculus OX=10090 GN=Ndufa6 PE=1 SV=1	Ndufa6	Down	15.283
Q9CQZ6	NADH dehydrogenase [ubiquinone] 1 beta subcomplex subunit 3 OS=Mus musculus OX=10090 GN=Ndufb3 PE=1 SV=1	Ndufb3	Down	11.692
Q9CR13	Protein FMC1 homolog OS=Mus musculus OX=10090 GN=Fmc1 PE=1 SV=1	Fmc1	Down	12.694
Q9CR24	Mitochondrial coenzyme A diphosphatase NUDT8 OS=Mus musculus OX=10090 GN=Nudt8 PE=1 SV=1	Nudt8	Up	23.252
Q9CR47	Ribosome biogenesis protein NSA2 homolog OS=Mus musculus OX=10090 GN=Nsa2 PE=2 SV=1	Nsa2	Down	30.036
Q9CR57	60S ribosomal protein L14 OS=Mus musculus OX=10090 GN=Rpl14 PE=1 SV=3	Rpl14	Down	23.564
Q9CR60	Vesicle transport protein GOT1B OS=Mus musculus OX=10090 GN=Golt1b PE=1 SV=1	Golt1b	Up	15.421
Q9CR62	Mitochondrial 2-oxoglutarate/malate carrier protein OS=Mus musculus OX=10090 GN=Slc25a11 PE=1 SV=3	Slc25a11	Down	34.155
Q9CR88	28S ribosomal protein S14, mitochondrial OS=Mus musculus OX=10090 GN=Mrps14 PE=1 SV=1	Mrps14	Down	14.92
Q9CR98	Protein FAM136A OS=Mus musculus OX=10090 GN=Fam136a PE=1 SV=1	Fam136a	Down	15.674
Q9CRA4	Methylsterol monooxygenase 1 OS=Mus musculus OX=10090 GN=Msmo1 PE=1 SV=1	Msmo1	Up	34.772
Q9CRA5	Golgi phosphoprotein 3 OS=Mus musculus OX=10090 GN=Golph3 PE=1 SV=1	Golph3	Up	33.752
Q9CRA7	ATP synthase subunit s, mitochondrial OS=Mus musculus OX=10090 GN=Dmac2l PE=1 SV=1	Dmac2l	Up	23.275
Q9CRA8	Exosome complex component RRP46 OS=Mus musculus OX=10090 GN=Exosc5 PE=1 SV=1	Exosc5	Down	25.194
Q9CRB2	H/ACA ribonucleoprotein complex subunit 2 OS=Mus musculus OX=10090 GN=Nhp2 PE=1 SV=1	Nhp2	Down	17.247
Q9CRB6	Tubulin polymerization-promoting protein family member 3 OS=Mus musculus OX=10090 GN=Tppp3 PE=1 SV=1	Tppp3	Down	18.965
Q9CRT8	Exportin-T OS=Mus musculus OX=10090 GN=Xpot PE=1 SV=3	Xpot	Up	109.73
Q9CSH3	Exosome complex exonuclease RRP44 OS=Mus musculus OX=10090 GN=Dis3 PE=1 SV=4	Dis3	Down	108.84
Q9CSN1	SNW domain-containing protein 1 OS=Mus musculus OX=10090 GN=Snw1 PE=1 SV=3	Snw1	Down	61.475
Q9CU62	Structural maintenance of chromosomes protein 1A OS=Mus musculus OX=10090 GN=Smc1a PE=1 SV=4	Smc1a	Down	143.23
Q9CVB6	Actin-related protein 2/3 complex subunit 2 OS=Mus musculus OX=10090 GN=Arpc2 PE=1 SV=3	Arpc2	Down	34.357
Q9CW03	Structural maintenance of chromosomes protein 3 OS=Mus musculus OX=10090 GN=Smc3 PE=1 SV=2	Smc3	Down	141.55
Q9CWE0	Mitochondrial fission regulator 1-like OS=Mus musculus OX=10090 GN=Mtfr1l PE=1 SV=1	Mtfr1l	Up	31.726
Q9CWG8	Protein arginine methyltransferase NDUFAF7, mitochondrial OS=Mus musculus OX=10090 GN=Ndufaf7 PE=1 SV=4	Ndufaf7	Up	48.384
Q9CWP6	Motile sperm domain-containing protein 2 OS=Mus musculus OX=10090 GN=Mospd2 PE=1 SV=2	Mospd2	Up	59.854
Q9CWT6	Probable ATP-dependent RNA helicase DDX28 OS=Mus musculus OX=10090 GN=Ddx28 PE=2 SV=2	Ddx28	Down	59.514
Q9CWU2	Palmitoyltransferase ZDHHC13 OS=Mus musculus OX=10090 GN=Zdhhc13 PE=1 SV=2	Zdhhc13	Down	70.889
Q9CWU6	Ubiquinol-cytochrome-c reductase complex assembly factor 1 OS=Mus musculus OX=10090 GN=Uqcc1 PE=1 SV=1	Uqcc1	Up	34.299
Q9CWW6	Peptidyl-prolyl cis-trans isomerase NIMA-interacting 4 OS=Mus musculus OX=10090 GN=Pin4 PE=1 SV=1	Pin4	Down	13.815
Q9CWW7	CXXC-type zinc finger protein 1 OS=Mus musculus OX=10090 GN=Cxxc1 PE=1 SV=1	Cxxc1	Down	76.166
Q9CWY8	Ribonuclease H2 subunit A OS=Mus musculus OX=10090 GN=Rnaseh2a PE=1 SV=2	Rnaseh2a	Down	33.512
Q9CWZ3	RNA-binding protein 8A OS=Mus musculus OX=10090 GN=Rbm8a PE=1 SV=4	Rbm8a	Down	19.889
Q9CX00	IST1 homolog OS=Mus musculus OX=10090 GN=Ist1 PE=1 SV=1	Ist1	Down	39.468
Q9CX56	26S proteasome non-ATPase regulatory subunit 8 OS=Mus musculus OX=10090 GN=Psmd8 PE=1 SV=2	Psmd8	Up	39.93
Q9CXD6	Mitochondrial calcium uniporter regulator 1 OS=Mus musculus OX=10090 GN=Mcur1 PE=1 SV=1	Mcur1	Down	37.849
Q9CXG3	Peptidyl-prolyl cis-trans isomerase-like 4 OS=Mus musculus OX=10090 GN=Ppil4 PE=1 SV=2	Ppil4	Down	57.23
Q9CXL1	Transmembrane protein 50A OS=Mus musculus OX=10090 GN=Tmem50a PE=1 SV=1	Tmem50a	Down	17.495
Q9CXL3	Uncharacterized protein C7orf50 homolog OS=Mus musculus OX=10090 PE=1 SV=3	--	Down	22.168
Q9CXP8	Guanine nucleotide-binding protein G(I)/G(S)/G(O) subunit gamma-10 OS=Mus musculus OX=10090 GN=Gng10 PE=3 SV=1	Gng10	Up	7.2293
Q9CXR1	Dehydrogenase/reductase SDR family member 7 OS=Mus musculus OX=10090 GN=Dhrs7 PE=1 SV=2	Dhrs7	Up	38.167
Q9CXU1	Mediator of RNA polymerase II transcription subunit 31 OS=Mus musculus OX=10090 GN=Med31 PE=1 SV=2	Med31	Down	15.771
Q9CXV1	Succinate dehydrogenase [ubiquinone] cytochrome b small subunit, mitochondrial OS=Mus musculus OX=10090 GN=Sdhd PE=1 SV=2	Sdhd	Up	17.014
Q9CXY6	Interleukin enhancer-binding factor 2 OS=Mus musculus OX=10090 GN=Ilf2 PE=1 SV=1	Ilf2	Down	43.062
Q9CY52	Probable tRNA(His) guanylyltransferase OS=Mus musculus OX=10090 GN=Thg1l PE=1 SV=1	Thg1l	Down	34.971
Q9CY57	Chromatin target of PRMT1 protein OS=Mus musculus OX=10090 GN=Chtop PE=1 SV=2	Chtop	Down	26.585
Q9CY64	Biliverdin reductase A OS=Mus musculus OX=10090 GN=Blvra PE=1 SV=1	Blvra	Up	33.524
Q9CY97	RNA polymerase II subunit A C-terminal domain phosphatase SSU72 OS=Mus musculus OX=10090 GN=Ssu72 PE=1 SV=1	Ssu72	Up	22.517
Q9CYA0	Protein disulfide isomerase Creld2 OS=Mus musculus OX=10090 GN=Creld2 PE=1 SV=1	Creld2	Up	38.219
Q9CYH6	Ribosome biogenesis regulatory protein homolog OS=Mus musculus OX=10090 GN=Rrs1 PE=1 SV=1	Rrs1	Down	41.551
Q9CYI4	Putative RNA-binding protein Luc7-like 1 OS=Mus musculus OX=10090 GN=Luc7l PE=1 SV=2	Luc7l	Down	43.934
Q9CYK1	Tryptophan--tRNA ligase, mitochondrial OS=Mus musculus OX=10090 GN=Wars2 PE=1 SV=2	Wars2	Up	40.152
Q9CYN9	Renin receptor OS=Mus musculus OX=10090 GN=Atp6ap2 PE=1 SV=2	Atp6ap2	Down	39.091
Q9CYR0	Single-stranded DNA-binding protein, mitochondrial OS=Mus musculus OX=10090 GN=Ssbp1 PE=1 SV=1	Ssbp1	Down	17.319
Q9CYW4	Haloacid dehalogenase-like hydrolase domain-containing protein 3 OS=Mus musculus OX=10090 GN=Hdhd3 PE=1 SV=1	Hdhd3	Up	28.027
Q9CZ28	Vacuolar-sorting protein SNF8 OS=Mus musculus OX=10090 GN=Snf8 PE=1 SV=1	Snf8	Down	28.886
Q9CZ30	Obg-like ATPase 1 OS=Mus musculus OX=10090 GN=Ola1 PE=1 SV=1	Ola1	Up	44.729
Q9CZ42	ATP-dependent (S)-NAD(P)H-hydrate dehydratase OS=Mus musculus OX=10090 GN=Naxd PE=1 SV=1	Naxd	Down	36.717
Q9CZ57	5-methylcytosine rRNA methyltransferase NSUN4 OS=Mus musculus OX=10090 GN=Nsun4 PE=1 SV=1	Nsun4	Down	42.853
Q9CZ83	39S ribosomal protein L55, mitochondrial OS=Mus musculus OX=10090 GN=Mrpl55 PE=1 SV=1	Mrpl55	Down	15.121
Q9CZB0	Succinate dehydrogenase cytochrome b560 subunit, mitochondrial OS=Mus musculus OX=10090 GN=Sdhc PE=1 SV=1	Sdhc	Up	18.382
Q9CZB3	THUMP domain-containing protein 2 OS=Mus musculus OX=10090 GN=Thumpd2 PE=2 SV=3	Thumpd2	Down	57.669
Q9CZB6	Mediator of RNA polymerase II transcription subunit 7 OS=Mus musculus OX=10090 GN=Med7 PE=1 SV=2	Med7	Down	27.205
Q9CZE3	Ras-related protein Rab-32 OS=Mus musculus OX=10090 GN=Rab32 PE=1 SV=3	Rab32	Down	25.068
Q9CZJ1	Probable U3 small nucleolar RNA-associated protein 11 OS=Mus musculus OX=10090 GN=Utp11 PE=2 SV=1	Utp11	Down	30.55
Q9CZM2	60S ribosomal protein L15 OS=Mus musculus OX=10090 GN=Rpl15 PE=1 SV=4	Rpl15	Down	24.146
Q9CZU4	GTPase Era, mitochondrial OS=Mus musculus OX=10090 GN=Eral1 PE=2 SV=1	Eral1	Down	48.186
Q9CZU6	Citrate synthase, mitochondrial OS=Mus musculus OX=10090 GN=Cs PE=1 SV=1	Cs	Down	51.736
Q9CZV8	F-box/LRR-repeat protein 20 OS=Mus musculus OX=10090 GN=Fbxl20 PE=1 SV=3	Fbxl20	Up	48.396
Q9CZX8	40S ribosomal protein S19 OS=Mus musculus OX=10090 GN=Rps19 PE=1 SV=3	Rps19	Down	16.085
Q9D023	Mitochondrial pyruvate carrier 2 OS=Mus musculus OX=10090 GN=Mpc2 PE=1 SV=1	Mpc2	Down	14.286
Q9D071	MMS19 nucleotide excision repair protein homolog OS=Mus musculus OX=10090 GN=Mms19 PE=1 SV=1	Mms19	Up	113.09
Q9D0D3	Poly(A) RNA polymerase, mitochondrial OS=Mus musculus OX=10090 GN=Mtpap PE=1 SV=1	Mtpap	Down	65.229
Q9D0D4	Probable dimethyladenosine transferase OS=Mus musculus OX=10090 GN=Dimt1 PE=2 SV=1	Dimt1	Down	35.274
Q9D0E1	Heterogeneous nuclear ribonucleoprotein M OS=Mus musculus OX=10090 GN=Hnrnpm PE=1 SV=3	Hnrnpm	Down	77.648
Q9D0F3	Protein ERGIC-53 OS=Mus musculus OX=10090 GN=Lman1 PE=1 SV=1	Lman1	Up	57.788
Q9D0K2	Succinyl-CoA:3-ketoacid coenzyme A transferase 1, mitochondrial OS=Mus musculus OX=10090 GN=Oxct1 PE=1 SV=1	Oxct1	Up	55.988
Q9D0L4	AarF domain-containing protein kinase 1 OS=Mus musculus OX=10090 GN=Adck1 PE=1 SV=1	Adck1	Up	59.735
Q9D0M0	Exosome complex exonuclease RRP42 OS=Mus musculus OX=10090 GN=Exosc7 PE=1 SV=2	Exosc7	Down	31.825
Q9D0R2	Threonine--tRNA ligase 1, cytoplasmic OS=Mus musculus OX=10090 GN=Tars1 PE=1 SV=2	Tars1	Up	83.355
Q9D0R4	Probable ATP-dependent RNA helicase DDX56 OS=Mus musculus OX=10090 GN=Ddx56 PE=2 SV=1	Ddx56	Down	61.211
Q9D0R8	Protein LSM12 homolog OS=Mus musculus OX=10090 GN=Lsm12 PE=1 SV=1	Lsm12	Down	21.701
Q9D0S9	Adenosine 5'-monophosphoramidase HINT2 OS=Mus musculus OX=10090 GN=Hint2 PE=1 SV=1	Hint2	Up	17.32
Q9D0T1	NHP2-like protein 1 OS=Mus musculus OX=10090 GN=Snu13 PE=1 SV=4	Snu13	Down	14.173
Q9D0T2	Dual specificity protein phosphatase 12 OS=Mus musculus OX=10090 GN=Dusp12 PE=2 SV=1	Dusp12	Up	37.158
Q9D0W5	Peptidyl-prolyl cis-trans isomerase-like 1 OS=Mus musculus OX=10090 GN=Ppil1 PE=1 SV=1	Ppil1	Down	18.237
Q9D172	Glutamine amidotransferase-like class 1 domain-containing protein 3, mitochondrial OS=Mus musculus OX=10090 GN=Gatd3 PE=1 SV=1	Gatd3	Up	28.09
Q9D187	Cytosolic iron-sulfur assembly component 2B OS=Mus musculus OX=10090 GN=Ciao2b PE=1 SV=1	Ciao2b	Up	17.667
Q9D1B9	39S ribosomal protein L28, mitochondrial OS=Mus musculus OX=10090 GN=Mrpl28 PE=1 SV=3	Mrpl28	Down	30.169
Q9D1C8	Vacuolar protein sorting-associated protein 28 homolog OS=Mus musculus OX=10090 GN=Vps28 PE=1 SV=1	Vps28	Down	25.452
Q9D1E6	Tubulin-folding cofactor B OS=Mus musculus OX=10090 GN=Tbcb PE=1 SV=2	Tbcb	Down	27.385
Q9D1K7	UPF0687 protein C20orf27 homolog OS=Mus musculus OX=10090 PE=1 SV=3	--	Up	19.476
Q9D1M4	Eukaryotic translation elongation factor 1 epsilon-1 OS=Mus musculus OX=10090 GN=Eef1e1 PE=1 SV=1	Eef1e1	Up	19.859
Q9D1M7	Peptidyl-prolyl cis-trans isomerase FKBP11 OS=Mus musculus OX=10090 GN=Fkbp11 PE=1 SV=1	Fkbp11	Up	22.137
Q9D1P4	Cysteine and histidine-rich domain-containing protein 1 OS=Mus musculus OX=10090 GN=Chordc1 PE=1 SV=1	Chordc1	Up	37.35
Q9D1Q4	Dolichol-phosphate mannosyltransferase subunit 3 OS=Mus musculus OX=10090 GN=Dpm3 PE=1 SV=1	Dpm3	Down	10.139
Q9D1R9	60S ribosomal protein L34 OS=Mus musculus OX=10090 GN=Rpl34 PE=1 SV=2	Rpl34	Down	13.293
Q9D211	CDKN2AIP N-terminal-like protein OS=Mus musculus OX=10090 GN=Cdkn2aipnl PE=3 SV=1	Cdkn2aipnl	Down	13.209
Q9D291	Deubiquitinase DESI2 OS=Mus musculus OX=10090 GN=Desi2 PE=1 SV=1	Desi2	Up	21.434
Q9D2C2	Protein SAAL1 OS=Mus musculus OX=10090 GN=Saal1 PE=1 SV=1	Saal1	Down	52.768
Q9D2N9	Vacuolar protein sorting-associated protein 33A OS=Mus musculus OX=10090 GN=Vps33a PE=1 SV=2	Vps33a	Up	67.554
Q9D2U5	N-alpha-acetyltransferase 38, NatC auxiliary subunit OS=Mus musculus OX=10090 GN=Naa38 PE=1 SV=1	Naa38	Up	13.43
Q9D2V7	Coronin-7 OS=Mus musculus OX=10090 GN=Coro7 PE=1 SV=2	Coro7	Up	100.81
Q9D3D9	ATP synthase subunit delta, mitochondrial OS=Mus musculus OX=10090 GN=Atp5f1d PE=1 SV=1	Atp5f1d	Down	17.6
Q9D3G5	Syntaxin-11 OS=Mus musculus OX=10090 GN=Stx11 PE=1 SV=1	Stx11	Up	33.369
Q9D486	C-Maf-inducing protein OS=Mus musculus OX=10090 GN=Cmip PE=1 SV=3	Cmip	Up	86.258
Q9D4H2	GRIP and coiled-coil domain-containing protein 1 OS=Mus musculus OX=10090 GN=Gcc1 PE=1 SV=2	Gcc1	Up	87.676
Q9D4H8	Cullin-2 OS=Mus musculus OX=10090 GN=Cul2 PE=1 SV=2	Cul2	Up	86.876
Q9D4J7	PHD finger protein 6 OS=Mus musculus OX=10090 GN=Phf6 PE=1 SV=1	Phf6	Down	41.139
Q9D4V0	Ethanolamine kinase 1 OS=Mus musculus OX=10090 GN=Etnk1 PE=1 SV=2	Etnk1	Up	41.983
Q9D5V6	Synapse-associated protein 1 OS=Mus musculus OX=10090 GN=Syap1 PE=1 SV=1	Syap1	Up	41.349
Q9D620	Rab11 family-interacting protein 1 OS=Mus musculus OX=10090 GN=Rab11fip1 PE=1 SV=2	Rab11fip1	Up	70.683
Q9D659	V-type immunoglobulin domain-containing suppressor of T-cell activation OS=Mus musculus OX=10090 GN=Vsir PE=1 SV=2	Vsir	Up	33.559
Q9D662	Protein transport protein Sec23B OS=Mus musculus OX=10090 GN=Sec23b PE=1 SV=1	Sec23b	Up	86.436
Q9D6K5	Synaptojanin-2-binding protein OS=Mus musculus OX=10090 GN=Synj2bp PE=1 SV=1	Synj2bp	Up	15.815
Q9D6K9	Ceramide synthase 5 OS=Mus musculus OX=10090 GN=Cers5 PE=1 SV=1	Cers5	Up	48.166
Q9D6L8	Peptidyl-prolyl cis-trans isomerase-like 3 OS=Mus musculus OX=10090 GN=Ppil3 PE=1 SV=1	Ppil3	Down	18.127
Q9D6T0	Nitric oxide synthase-interacting protein OS=Mus musculus OX=10090 GN=Nosip PE=1 SV=1	Nosip	Down	33.209
Q9D6V8	Polyadenylate-binding protein-interacting protein 2 OS=Mus musculus OX=10090 GN=Paip2 PE=1 SV=1	Paip2	Up	14.7
Q9D6W8	BLOC-1-related complex subunit 6 OS=Mus musculus OX=10090 GN=Borcs6 PE=1 SV=1	Borcs6	Up	38.011
Q9D6Z0	Alpha-ketoglutarate-dependent dioxygenase alkB homolog 7, mitochondrial OS=Mus musculus OX=10090 GN=Alkbh7 PE=1 SV=1	Alkbh7	Up	24.97
Q9D6Z1	Nucleolar protein 56 OS=Mus musculus OX=10090 GN=Nop56 PE=1 SV=2	Nop56	Down	64.464
Q9D706	RNA polymerase II-associated protein 3 OS=Mus musculus OX=10090 GN=Rpap3 PE=1 SV=1	Rpap3	Down	74.095
Q9D720	Non-structural maintenance of chromosomes element 1 homolog OS=Mus musculus OX=10090 GN=Nsmce1 PE=1 SV=1	Nsmce1	Down	30.708
Q9D786	HAUS augmin-like complex subunit 5 OS=Mus musculus OX=10090 GN=Haus5 PE=1 SV=1	Haus5	Up	69.571
Q9D787	RING-type E3 ubiquitin-protein ligase PPIL2 OS=Mus musculus OX=10090 GN=Ppil2 PE=1 SV=2	Ppil2	Down	59.064
Q9D7E3	Esterase OVCA2 OS=Mus musculus OX=10090 GN=Ovca2 PE=1 SV=1	Ovca2	Up	24.245
Q9D7G4	Protein EURL homolog OS=Mus musculus OX=10090 GN=Eurl PE=1 SV=1	Eurl	Up	32.883
Q9D7M1	Glucose-induced degradation protein 8 homolog OS=Mus musculus OX=10090 GN=Gid8 PE=1 SV=1	Gid8	Up	26.778
Q9D7N6	39S ribosomal protein L30, mitochondrial OS=Mus musculus OX=10090 GN=Mrpl30 PE=1 SV=1	Mrpl30	Down	18.342
Q9D7S7	60S ribosomal protein L22-like 1 OS=Mus musculus OX=10090 GN=Rpl22l1 PE=1 SV=1	Rpl22l1	Down	14.467
Q9D7V9	N-acylethanolamine-hydrolyzing acid amidase OS=Mus musculus OX=10090 GN=Naaa PE=1 SV=2	Naaa	Up	40.074
Q9D7Z3	Nucleolar protein 7 OS=Mus musculus OX=10090 GN=Nol7 PE=1 SV=1	Nol7	Down	28.97
Q9D819	Inorganic pyrophosphatase OS=Mus musculus OX=10090 GN=Ppa1 PE=1 SV=1	Ppa1	Up	32.667
Q9D820	Prolyl-tRNA synthetase associated domain-containing protein 1 OS=Mus musculus OX=10090 GN=Prorsd1 PE=1 SV=1	Prorsd1	Up	18.862
Q9D892	Inosine triphosphate pyrophosphatase OS=Mus musculus OX=10090 GN=Itpa PE=1 SV=2	Itpa	Up	21.897
Q9D8C2	Tetraspanin-13 OS=Mus musculus OX=10090 GN=Tspan13 PE=1 SV=1	Tspan13	Down	22.219
Q9D8C4	Interferon-induced 35 kDa protein homolog OS=Mus musculus OX=10090 GN=Ifi35 PE=1 SV=3	Ifi35	Up	31.875
Q9D8I1	Marginal zone B- and B1-cell-specific protein OS=Mus musculus OX=10090 GN=Mzb1 PE=1 SV=2	Mzb1	Up	20.58
Q9D8M4	60S ribosomal protein L7-like 1 OS=Mus musculus OX=10090 GN=Rpl7l1 PE=1 SV=1	Rpl7l1	Up	28.543
Q9D8N0	Elongation factor 1-gamma OS=Mus musculus OX=10090 GN=Eef1g PE=1 SV=3	Eef1g	Down	50.06
Q9D8S3	ADP-ribosylation factor GTPase-activating protein 3 OS=Mus musculus OX=10090 GN=Arfgap3 PE=1 SV=2	Arfgap3	Up	57.455
Q9D8T2	Gasdermin-D OS=Mus musculus OX=10090 GN=Gsdmd PE=1 SV=1	Gsdmd	Up	53.237
Q9D8V7	Signal peptidase complex catalytic subunit SEC11C OS=Mus musculus OX=10090 GN=Sec11c PE=1 SV=3	Sec11c	Up	21.66
Q9D8X1	Copper homeostasis protein cutC homolog OS=Mus musculus OX=10090 GN=Cutc PE=1 SV=1	Cutc	Down	29.003
Q9D8Y7	Tumor necrosis factor alpha-induced protein 8-like protein 2 OS=Mus musculus OX=10090 GN=Tnfaip8l2 PE=1 SV=1	Tnfaip8l2	Up	20.615
Q9D8Z1	Activating signal cointegrator 1 complex subunit 1 OS=Mus musculus OX=10090 GN=Ascc1 PE=1 SV=1	Ascc1	Down	41.279
Q9D903	Probable rRNA-processing protein EBP2 OS=Mus musculus OX=10090 GN=Ebna1bp2 PE=2 SV=1	Ebna1bp2	Down	34.702
Q9D945	Protein LLP homolog OS=Mus musculus OX=10090 GN=Llph PE=1 SV=1	Llph	Down	15.391
Q9D964	Glycine amidinotransferase, mitochondrial OS=Mus musculus OX=10090 GN=Gatm PE=1 SV=1	Gatm	Up	48.297
Q9D9Z5	DET1- and DDB1-associated protein 1 OS=Mus musculus OX=10090 GN=Dda1 PE=1 SV=1	Dda1	Down	11.753
Q9DAR7	m7GpppX diphosphatase OS=Mus musculus OX=10090 GN=Dcps PE=1 SV=1	Dcps	Up	38.988
Q9DB15	39S ribosomal protein L12, mitochondrial OS=Mus musculus OX=10090 GN=Mrpl12 PE=1 SV=2	Mrpl12	Down	21.708
Q9DB27	Malignant T-cell-amplified sequence 1 OS=Mus musculus OX=10090 GN=Mcts1 PE=1 SV=1	Mcts1	Up	20.555
Q9DB34	Charged multivesicular body protein 2a OS=Mus musculus OX=10090 GN=Chmp2a PE=1 SV=1	Chmp2a	Up	25.134
Q9DB60	Prostamide/prostaglandin F synthase OS=Mus musculus OX=10090 GN=Prxl2b PE=1 SV=1	Prxl2b	Down	21.67
Q9DB77	Cytochrome b-c1 complex subunit 2, mitochondrial OS=Mus musculus OX=10090 GN=Uqcrc2 PE=1 SV=1	Uqcrc2	Down	48.234
Q9DB85	Ribosomal RNA-processing protein 8 OS=Mus musculus OX=10090 GN=Rrp8 PE=1 SV=1	Rrp8	Down	51.066
Q9DB91	Mediator of RNA polymerase II transcription subunit 29 OS=Mus musculus OX=10090 GN=Med29 PE=1 SV=1	Med29	Down	21.011
Q9DBC3	Cap-specific mRNA (nucleoside-2'-O-)-methyltransferase 1 OS=Mus musculus OX=10090 GN=Cmtr1 PE=1 SV=1	Cmtr1	Down	95.675
Q9DBE9	pre-rRNA 2'-O-ribose RNA methyltransferase FTSJ3 OS=Mus musculus OX=10090 GN=Ftsj3 PE=1 SV=1	Ftsj3	Down	95.531
Q9DBF1	Alpha-aminoadipic semialdehyde dehydrogenase OS=Mus musculus OX=10090 GN=Aldh7a1 PE=1 SV=4	Aldh7a1	Up	58.861
Q9DBJ1	Phosphoglycerate mutase 1 OS=Mus musculus OX=10090 GN=Pgam1 PE=1 SV=3	Pgam1	Up	28.832
Q9DBL2	Ganglioside-induced differentiation-associated protein 2 OS=Mus musculus OX=10090 GN=Gdap2 PE=1 SV=1	Gdap2	Up	56.268
Q9DBP5	UMP-CMP kinase OS=Mus musculus OX=10090 GN=Cmpk1 PE=1 SV=1	Cmpk1	Up	22.165
Q9DBQ7	Protein-associating with the carboxyl-terminal domain of ezrin OS=Mus musculus OX=10090 GN=Scyl3 PE=1 SV=3	Scyl3	Up	81.332
Q9DBR0	A-kinase anchor protein 8 OS=Mus musculus OX=10090 GN=Akap8 PE=1 SV=1	Akap8	Down	76.293
Q9DBS2	Tumor protein p63-regulated gene 1-like protein OS=Mus musculus OX=10090 GN=Tprg1l PE=1 SV=1	Tprg1l	Up	29.814
Q9DBT5	AMP deaminase 2 OS=Mus musculus OX=10090 GN=Ampd2 PE=1 SV=1	Ampd2	Up	92.023
Q9DBU6	Serine/Arginine-related protein 53 OS=Mus musculus OX=10090 GN=Rsrc1 PE=1 SV=1	Rsrc1	Down	38.637
Q9DBV3	Probable ATP-dependent RNA helicase DHX34 OS=Mus musculus OX=10090 GN=Dhx34 PE=1 SV=2	Dhx34	Down	128.51
Q9DBX6	Cytochrome P450 2S1 OS=Mus musculus OX=10090 GN=Cyp2s1 PE=1 SV=1	Cyp2s1	Down	55.631
Q9DBZ5	Eukaryotic translation initiation factor 3 subunit K OS=Mus musculus OX=10090 GN=Eif3k PE=1 SV=1	Eif3k	Up	25.086
Q9DC04	Regulator of G-protein signaling 3 OS=Mus musculus OX=10090 GN=Rgs3 PE=1 SV=2	Rgs3	Up	106.22
Q9DC33	High mobility group protein 20A OS=Mus musculus OX=10090 GN=Hmg20a PE=1 SV=1	Hmg20a	Down	39.917
Q9DC70	NADH dehydrogenase [ubiquinone] iron-sulfur protein 7, mitochondrial OS=Mus musculus OX=10090 GN=Ndufs7 PE=1 SV=1	Ndufs7	Up	24.683
Q9DC71	28S ribosomal protein S15, mitochondrial OS=Mus musculus OX=10090 GN=Mrps15 PE=1 SV=2	Mrps15	Down	29.463
Q9DCA5	Ribosome biogenesis protein BRX1 homolog OS=Mus musculus OX=10090 GN=Brix1 PE=1 SV=3	Brix1	Down	41.241
Q9DCC4	Pyrroline-5-carboxylate reductase 3 OS=Mus musculus OX=10090 GN=Pycr3 PE=1 SV=2	Pycr3	Down	28.721
Q9DCC7	Isochorismatase domain-containing protein 2B OS=Mus musculus OX=10090 GN=Isoc2b PE=1 SV=1	Isoc2b	Up	23.151
Q9DCC8	Mitochondrial import receptor subunit TOM20 homolog OS=Mus musculus OX=10090 GN=Tomm20 PE=1 SV=1	Tomm20	Up	16.284
Q9DCD0	6-phosphogluconate dehydrogenase, decarboxylating OS=Mus musculus OX=10090 GN=Pgd PE=1 SV=3	Pgd	Down	53.247
Q9DCD2	Pre-mRNA-splicing factor SYF1 OS=Mus musculus OX=10090 GN=Xab2 PE=1 SV=1	Xab2	Down	99.986
Q9DCE5	p21-activated protein kinase-interacting protein 1 OS=Mus musculus OX=10090 GN=Pak1ip1 PE=1 SV=2	Pak1ip1	Down	42.116
Q9DCI9	39S ribosomal protein L32, mitochondrial OS=Mus musculus OX=10090 GN=Mrpl32 PE=1 SV=1	Mrpl32	Down	21.733
Q9DCT6	Chromatin complexes subunit BAP18 OS=Mus musculus OX=10090 GN=Bap18 PE=1 SV=1	Bap18	Down	17.996
Q9DCT8	Cysteine-rich protein 2 OS=Mus musculus OX=10090 GN=Crip2 PE=1 SV=1	Crip2	Up	22.727
Q9DCX1	MAD2L1-binding protein OS=Mus musculus OX=10090 GN=Mad2l1bp PE=1 SV=2	Mad2l1bp	Up	31.139
Q9DD18	D-aminoacyl-tRNA deacylase 1 OS=Mus musculus OX=10090 GN=Dtd1 PE=1 SV=2	Dtd1	Down	23.384
Q9EP73	Programmed cell death 1 ligand 1 OS=Mus musculus OX=10090 GN=Cd274 PE=1 SV=1	Cd274	Up	32.78
Q9EP97	Sentrin-specific protease 3 OS=Mus musculus OX=10090 GN=Senp3 PE=1 SV=1	Senp3	Down	64.402
Q9EPK6	Nucleotide exchange factor SIL1 OS=Mus musculus OX=10090 GN=Sil1 PE=1 SV=2	Sil1	Up	52.429
Q9EPU4	Cleavage and polyadenylation specificity factor subunit 1 OS=Mus musculus OX=10090 GN=Cpsf1 PE=1 SV=1	Cpsf1	Down	160.82
Q9EQ32	Phosphoinositide 3-kinase adapter protein 1 OS=Mus musculus OX=10090 GN=Pik3ap1 PE=1 SV=1	Pik3ap1	Up	90.927
Q9EQ61	Pescadillo homolog OS=Mus musculus OX=10090 GN=Pes1 PE=1 SV=1	Pes1	Down	67.795
Q9EQ80	NIF3-like protein 1 OS=Mus musculus OX=10090 GN=Nif3l1 PE=1 SV=4	Nif3l1	Up	41.745
Q9EQJ0	Two pore calcium channel protein 1 OS=Mus musculus OX=10090 GN=Tpcn1 PE=1 SV=1	Tpcn1	Down	94.495
Q9EQQ2	Protein YIPF5 OS=Mus musculus OX=10090 GN=Yipf5 PE=1 SV=1	Yipf5	Down	27.873
Q9ER38	Torsin-3A OS=Mus musculus OX=10090 GN=Tor3a PE=1 SV=2	Tor3a	Up	43.813
Q9ER39	Torsin-1A OS=Mus musculus OX=10090 GN=Tor1a PE=1 SV=1	Tor1a	Up	37.829
Q9ER41	Torsin-1B OS=Mus musculus OX=10090 GN=Tor1b PE=1 SV=2	Tor1b	Up	37.817
Q9ER64	Oxysterol-binding protein-related protein 5 OS=Mus musculus OX=10090 GN=Osbpl5 PE=1 SV=3	Osbpl5	Up	98.921
Q9ERA6	Tuftelin-interacting protein 11 OS=Mus musculus OX=10090 GN=Tfip11 PE=1 SV=1	Tfip11	Down	96.304
Q9ERD8	Gamma-parvin OS=Mus musculus OX=10090 GN=Parvg PE=1 SV=2	Parvg	Down	37.603
Q9ERL7	Glia maturation factor gamma OS=Mus musculus OX=10090 GN=Gmfg PE=1 SV=1	Gmfg	Up	16.748
Q9ERU3	Zinc finger protein 22 OS=Mus musculus OX=10090 GN=Znf22 PE=1 SV=2	Znf22	Down	27.294
Q9ERY9	Ergosterol biosynthetic protein 28 homolog OS=Mus musculus OX=10090 GN=Erg28 PE=2 SV=1	Erg28	Down	15.806
Q9ES28	Rho guanine nucleotide exchange factor 7 OS=Mus musculus OX=10090 GN=Arhgef7 PE=1 SV=2	Arhgef7	Up	97.055
Q9ES56	Trafficking protein particle complex subunit 4 OS=Mus musculus OX=10090 GN=Trappc4 PE=1 SV=1	Trappc4	Up	24.385
Q9ESE1	Lipopolysaccharide-responsive and beige-like anchor protein OS=Mus musculus OX=10090 GN=Lrba PE=1 SV=1	Lrba	Down	317.06
Q9ESJ0	Exportin-4 OS=Mus musculus OX=10090 GN=Xpo4 PE=1 SV=2	Xpo4	Up	129.98
Q9ESV0	ATP-dependent RNA helicase DDX24 OS=Mus musculus OX=10090 GN=Ddx24 PE=1 SV=2	Ddx24	Down	96.428
Q9ESW4	Acylglycerol kinase, mitochondrial OS=Mus musculus OX=10090 GN=Agk PE=1 SV=1	Agk	Down	46.975
Q9ESX4	Nucleolar protein of 40 kDa OS=Mus musculus OX=10090 GN=Zcchc17 PE=1 SV=1	Zcchc17	Down	27.471
Q9ESX5	H/ACA ribonucleoprotein complex subunit DKC1 OS=Mus musculus OX=10090 GN=Dkc1 PE=1 SV=4	Dkc1	Down	57.401
Q9ESY9	Gamma-interferon-inducible lysosomal thiol reductase OS=Mus musculus OX=10090 GN=Ifi30 PE=1 SV=3	Ifi30	Up	27.784
Q9ESZ8	General transcription factor II-I OS=Mus musculus OX=10090 GN=Gtf2i PE=1 SV=3	Gtf2i	Up	112.26
Q9ET22	Dipeptidyl peptidase 2 OS=Mus musculus OX=10090 GN=Dpp7 PE=1 SV=2	Dpp7	Down	56.253
Q9JHD2	Histone acetyltransferase KAT2A OS=Mus musculus OX=10090 GN=Kat2a PE=1 SV=2	Kat2a	Down	93.393
Q9JHF7	Hematopoietic prostaglandin D synthase OS=Mus musculus OX=10090 GN=Hpgds PE=1 SV=3	Hpgds	Up	23.227
Q9JHI7	Exosome complex component RRP45 OS=Mus musculus OX=10090 GN=Exosc9 PE=1 SV=1	Exosc9	Down	48.936
Q9JHJ3	Glycosylated lysosomal membrane protein OS=Mus musculus OX=10090 GN=Glmp PE=1 SV=1	Glmp	Up	43.803
Q9JHK5	Pleckstrin OS=Mus musculus OX=10090 GN=Plek PE=1 SV=1	Plek	Up	39.9
Q9JHP7	Protein O-glucosyltransferase 2 OS=Mus musculus OX=10090 GN=Poglut2 PE=1 SV=1	Poglut2	Up	57.985
Q9JHU4	Cytoplasmic dynein 1 heavy chain 1 OS=Mus musculus OX=10090 GN=Dync1h1 PE=1 SV=2	Dync1h1	Up	532.04
Q9JHW4	Selenocysteine-specific elongation factor OS=Mus musculus OX=10090 GN=Eefsec PE=1 SV=2	Eefsec	Down	63.538
Q9JI13	Something about silencing protein 10 OS=Mus musculus OX=10090 GN=Utp3 PE=1 SV=1	Utp3	Down	53.398
Q9JIB4	General transcription factor IIH subunit 2 OS=Mus musculus OX=10090 GN=Gtf2h2 PE=1 SV=1	Gtf2h2	Down	44.687
Q9JII5	DAZ-associated protein 1 OS=Mus musculus OX=10090 GN=Dazap1 PE=1 SV=2	Dazap1	Down	43.214
Q9JII6	Aldo-keto reductase family 1 member A1 OS=Mus musculus OX=10090 GN=Akr1a1 PE=1 SV=3	Akr1a1	Up	36.586
Q9JIK5	Nucleolar RNA helicase 2 OS=Mus musculus OX=10090 GN=Ddx21 PE=1 SV=3	Ddx21	Down	93.55
Q9JIP4	Pannexin-1 OS=Mus musculus OX=10090 GN=Panx1 PE=1 SV=3	Panx1	Up	48.167
Q9JIX8	Apoptotic chromatin condensation inducer in the nucleus OS=Mus musculus OX=10090 GN=Acin1 PE=1 SV=3	Acin1	Down	150.72
Q9JJ80	Ribosome production factor 2 homolog OS=Mus musculus OX=10090 GN=Rpf2 PE=2 SV=2	Rpf2	Down	35.363
Q9JJA2	Conserved oligomeric Golgi complex subunit 8 OS=Mus musculus OX=10090 GN=Cog8 PE=1 SV=3	Cog8	Up	71.601
Q9JJA4	Ribosome biogenesis protein WDR12 OS=Mus musculus OX=10090 GN=Wdr12 PE=1 SV=1	Wdr12	Down	47.346
Q9JJF9	Signal peptide peptidase-like 2A OS=Mus musculus OX=10090 GN=Sppl2a PE=1 SV=2	Sppl2a	Up	58.128
Q9JJR8	Transmembrane protein 9B OS=Mus musculus OX=10090 GN=Tmem9b PE=1 SV=1	Tmem9b	Up	22.607
Q9JJT0	RNA 3'-terminal phosphate cyclase-like protein OS=Mus musculus OX=10090 GN=Rcl1 PE=2 SV=1	Rcl1	Down	40.84
Q9JJY4	Probable ATP-dependent RNA helicase DDX20 OS=Mus musculus OX=10090 GN=Ddx20 PE=1 SV=2	Ddx20	Down	91.709
Q9JJZ4	Ubiquitin-conjugating enzyme E2 J1 OS=Mus musculus OX=10090 GN=Ube2j1 PE=1 SV=2	Ube2j1	Up	34.989
Q9JK38	Glucosamine 6-phosphate N-acetyltransferase OS=Mus musculus OX=10090 GN=Gnpnat1 PE=1 SV=1	Gnpnat1	Up	20.791
Q9JK42	[Pyruvate dehydrogenase (acetyl-transferring)] kinase isozyme 2, mitochondrial OS=Mus musculus OX=10090 GN=Pdk2 PE=1 SV=2	Pdk2	Down	46.04
Q9JK48	Endophilin-B1 OS=Mus musculus OX=10090 GN=Sh3glb1 PE=1 SV=1	Sh3glb1	Up	40.855
Q9JKB3	Y-box-binding protein 3 OS=Mus musculus OX=10090 GN=Ybx3 PE=1 SV=2	Ybx3	Down	38.813
Q9JKC8	AP-3 complex subunit mu-1 OS=Mus musculus OX=10090 GN=Ap3m1 PE=1 SV=1	Ap3m1	Up	46.936
Q9JKM7	Ras-related protein Rab-37 OS=Mus musculus OX=10090 GN=Rab37 PE=1 SV=2	Rab37	Up	24.656
Q9JKN1	Zinc transporter 7 OS=Mus musculus OX=10090 GN=Slc30a7 PE=1 SV=1	Slc30a7	Up	41.789
Q9JKP5	Muscleblind-like protein 1 OS=Mus musculus OX=10090 GN=Mbnl1 PE=1 SV=1	Mbnl1	Down	36.975
Q9JKP8	Chromatin accessibility complex protein 1 OS=Mus musculus OX=10090 GN=Chrac1 PE=1 SV=1	Chrac1	Up	14.127
Q9JKV1	Proteasomal ubiquitin receptor ADRM1 OS=Mus musculus OX=10090 GN=Adrm1 PE=1 SV=2	Adrm1	Up	42.06
Q9JL16	Interferon-stimulated gene 20 kDa protein OS=Mus musculus OX=10090 GN=Isg20 PE=1 SV=1	Isg20	Down	32.503
Q9JL62	Glycolipid transfer protein OS=Mus musculus OX=10090 GN=Gltp PE=1 SV=3	Gltp	Up	23.689
Q9JLQ0	CD2-associated protein OS=Mus musculus OX=10090 GN=Cd2ap PE=1 SV=3	Cd2ap	Down	70.449
Q9JLR9	HIG1 domain family member 1A, mitochondrial OS=Mus musculus OX=10090 GN=Higd1a PE=1 SV=1	Higd1a	Down	10.425
Q9JM14	5'(3')-deoxyribonucleotidase, cytosolic type OS=Mus musculus OX=10090 GN=Nt5c PE=1 SV=1	Nt5c	Up	23.076
Q9JMG3	Transmembrane and ubiquitin-like domain-containing protein 1 OS=Mus musculus OX=10090 GN=Tmub1 PE=1 SV=1	Tmub1	Down	26.316
Q9JMH9	Unconventional myosin-XVIIIa OS=Mus musculus OX=10090 GN=Myo18a PE=1 SV=2	Myo18a	Up	232.75
Q9QUG9	RAS guanyl-releasing protein 2 OS=Mus musculus OX=10090 GN=Rasgrp2 PE=1 SV=2	Rasgrp2	Up	69.445
Q9QUI0	Transforming protein RhoA OS=Mus musculus OX=10090 GN=Rhoa PE=1 SV=1	Rhoa	Up	21.782
Q9QUR7	Peptidyl-prolyl cis-trans isomerase NIMA-interacting 1 OS=Mus musculus OX=10090 GN=Pin1 PE=1 SV=1	Pin1	Up	18.37
Q9QWH1	Polyhomeotic-like protein 2 OS=Mus musculus OX=10090 GN=Phc2 PE=1 SV=1	Phc2	Down	89.798
Q9QWR8	Alpha-N-acetylgalactosaminidase OS=Mus musculus OX=10090 GN=Naga PE=1 SV=2	Naga	Up	47.234
Q9QX47	Protein SON OS=Mus musculus OX=10090 GN=Son PE=1 SV=2	Son	Down	265.65
Q9QX60	Deoxyguanosine kinase, mitochondrial OS=Mus musculus OX=10090 GN=Dguok PE=1 SV=3	Dguok	Up	32.281
Q9QXK7	Cleavage and polyadenylation specificity factor subunit 3 OS=Mus musculus OX=10090 GN=Cpsf3 PE=1 SV=2	Cpsf3	Down	77.504
Q9QXY6	EH domain-containing protein 3 OS=Mus musculus OX=10090 GN=Ehd3 PE=1 SV=2	Ehd3	Up	60.82
Q9QY06	Unconventional myosin-IXb OS=Mus musculus OX=10090 GN=Myo9b PE=1 SV=2	Myo9b	Up	238.83
Q9QY24	Z-DNA-binding protein 1 OS=Mus musculus OX=10090 GN=Zbp1 PE=1 SV=1	Zbp1	Up	44.331
Q9QYB1	Chloride intracellular channel protein 4 OS=Mus musculus OX=10090 GN=Clic4 PE=1 SV=3	Clic4	Up	28.729
Q9QYB5	Gamma-adducin OS=Mus musculus OX=10090 GN=Add3 PE=1 SV=2	Add3	Down	78.776
Q9QYE6	Golgin subfamily A member 5 OS=Mus musculus OX=10090 GN=Golga5 PE=1 SV=2	Golga5	Down	82.367
Q9QYF9	Protein NDRG3 OS=Mus musculus OX=10090 GN=Ndrg3 PE=1 SV=1	Ndrg3	Up	41.555
Q9QYI4	DnaJ homolog subfamily B member 12 OS=Mus musculus OX=10090 GN=Dnajb12 PE=1 SV=2	Dnajb12	Down	41.987
Q9QYR9	Acyl-coenzyme A thioesterase 2, mitochondrial OS=Mus musculus OX=10090 GN=Acot2 PE=1 SV=2	Acot2	Up	49.656
Q9QYS9	Protein quaking OS=Mus musculus OX=10090 GN=Qki PE=1 SV=1	Qki	Down	37.67
Q9QZ73	DCN1-like protein 1 OS=Mus musculus OX=10090 GN=Dcun1d1 PE=2 SV=1	Dcun1d1	Down	30.097
Q9QZ85	Interferon-inducible GTPase 1 OS=Mus musculus OX=10090 GN=Iigp1 PE=1 SV=2	Iigp1	Up	47.571
Q9QZA0	Carbonic anhydrase 5B, mitochondrial OS=Mus musculus OX=10090 GN=Ca5b PE=1 SV=2	Ca5b	Up	36.622
Q9QZD8	Mitochondrial dicarboxylate carrier OS=Mus musculus OX=10090 GN=Slc25a10 PE=1 SV=2	Slc25a10	Down	31.715
Q9QZF2	Glypican-1 OS=Mus musculus OX=10090 GN=Gpc1 PE=1 SV=1	Gpc1	Up	61.359
Q9QZL0	Receptor-interacting serine/threonine-protein kinase 3 OS=Mus musculus OX=10090 GN=Ripk3 PE=1 SV=2	Ripk3	Up	53.322
Q9QZM0	Ubiquilin-2 OS=Mus musculus OX=10090 GN=Ubqln2 PE=1 SV=2	Ubqln2	Up	67.35
Q9QZS3	Protein numb homolog OS=Mus musculus OX=10090 GN=Numb PE=1 SV=1	Numb	Up	70.812
Q9R020	Zinc finger Ran-binding domain-containing protein 2 OS=Mus musculus OX=10090 GN=Zranb2 PE=1 SV=2	Zranb2	Down	37.35
Q9R062	Glycogenin-1 OS=Mus musculus OX=10090 GN=Gyg1 PE=1 SV=3	Gyg1	Down	37.402
Q9R088	Thymidine kinase 2, mitochondrial OS=Mus musculus OX=10090 GN=Tk2 PE=1 SV=2	Tk2	Up	31.209
Q9R099	Transducin beta-like protein 2 OS=Mus musculus OX=10090 GN=Tbl2 PE=1 SV=2	Tbl2	Down	49.583
Q9R0B7	Zinc finger protein 346 OS=Mus musculus OX=10090 GN=Znf346 PE=1 SV=1	Znf346	Down	32.698
Q9R0E1	Multifunctional procollagen lysine hydroxylase and glycosyltransferase LH3 OS=Mus musculus OX=10090 GN=Plod3 PE=1 SV=1	Plod3	Down	84.921
Q9R0L7	A-kinase anchor protein 8-like OS=Mus musculus OX=10090 GN=Akap8l PE=1 SV=1	Akap8l	Down	71.453
Q9R0M6	Ras-related protein Rab-9A OS=Mus musculus OX=10090 GN=Rab9a PE=1 SV=1	Rab9a	Up	22.909
Q9R0Q6	Actin-related protein 2/3 complex subunit 1A OS=Mus musculus OX=10090 GN=Arpc1a PE=1 SV=1	Arpc1a	Down	41.626
Q9R1C7	Pre-mRNA-processing factor 40 homolog A OS=Mus musculus OX=10090 GN=Prpf40a PE=1 SV=1	Prpf40a	Down	108.48
Q9R1Q7	Proteolipid protein 2 OS=Mus musculus OX=10090 GN=Plp2 PE=1 SV=1	Plp2	Down	16.607
Q9R1S8	Calpain-7 OS=Mus musculus OX=10090 GN=Capn7 PE=2 SV=1	Capn7	Down	92.563
Q9R233	Tapasin OS=Mus musculus OX=10090 GN=Tapbp PE=1 SV=2	Tapbp	Down	49.736
Q9R257	Heme-binding protein 1 OS=Mus musculus OX=10090 GN=Hebp1 PE=1 SV=2	Hebp1	Up	21.067
Q9WTK3	Glycosylphosphatidylinositol anchor attachment 1 protein OS=Mus musculus OX=10090 GN=Gpaa1 PE=1 SV=3	Gpaa1	Up	67.948
Q9WTL7	Acyl-protein thioesterase 2 OS=Mus musculus OX=10090 GN=Lypla2 PE=1 SV=1	Lypla2	Up	24.794
Q9WTS2	Alpha-(1,6)-fucosyltransferase OS=Mus musculus OX=10090 GN=Fut8 PE=1 SV=2	Fut8	Down	66.556
Q9WTV6	Ubl carboxyl-terminal hydrolase 18 OS=Mus musculus OX=10090 GN=Usp18 PE=1 SV=2	Usp18	Up	42.472
Q9WTZ1	RING-box protein 2 OS=Mus musculus OX=10090 GN=Rnf7 PE=1 SV=1	Rnf7	Down	12.707
Q9WU40	Inner nuclear membrane protein Man1 OS=Mus musculus OX=10090 GN=Lemd3 PE=1 SV=2	Lemd3	Up	100.31
Q9WUD8	Fas apoptotic inhibitory molecule 1 OS=Mus musculus OX=10090 GN=Faim PE=1 SV=1	Faim	Up	20.201
Q9WUK2	Eukaryotic translation initiation factor 4H OS=Mus musculus OX=10090 GN=Eif4h PE=1 SV=3	Eif4h	Up	27.341
Q9WUM4	Coronin-1C OS=Mus musculus OX=10090 GN=Coro1c PE=1 SV=2	Coro1c	Down	53.12
Q9WUP4	Polyprenol reductase OS=Mus musculus OX=10090 GN=Srd5a3 PE=1 SV=2	Srd5a3	Up	37.935
Q9WUU7	Cathepsin Z OS=Mus musculus OX=10090 GN=Ctsz PE=1 SV=1	Ctsz	Down	33.996
Q9WUU9	Germinal-center associated nuclear protein OS=Mus musculus OX=10090 GN=Mcm3ap PE=1 SV=2	Mcm3ap	Down	217.36
Q9WV27	Sodium/potassium-transporting ATPase subunit alpha-4 OS=Mus musculus OX=10090 GN=Atp1a4 PE=1 SV=3	Atp1a4	Down	114.89
Q9WV55	Vesicle-associated membrane protein-associated protein A OS=Mus musculus OX=10090 GN=Vapa PE=1 SV=2	Vapa	Down	27.855
Q9WV80	Sorting nexin-1 OS=Mus musculus OX=10090 GN=Snx1 PE=1 SV=1	Snx1	Up	58.951
Q9WV85	Nucleoside diphosphate kinase 3 OS=Mus musculus OX=10090 GN=Nme3 PE=1 SV=3	Nme3	Down	19.099
Q9WV92	Band 4.1-like protein 3 OS=Mus musculus OX=10090 GN=Epb41l3 PE=1 SV=1	Epb41l3	Up	103.34
Q9WV96	Mitochondrial import inner membrane translocase subunit Tim10 B OS=Mus musculus OX=10090 GN=Timm10b PE=1 SV=1	Timm10b	Down	11.314
Q9WV98	Mitochondrial import inner membrane translocase subunit Tim9 OS=Mus musculus OX=10090 GN=Timm9 PE=1 SV=1	Timm9	Down	10.344
Q9WVK0	Type-1 angiotensin II receptor-associated protein OS=Mus musculus OX=10090 GN=Agtrap PE=1 SV=2	Agtrap	Up	17.525
Q9WVL2	Signal transducer and activator of transcription 2 OS=Mus musculus OX=10090 GN=Stat2 PE=1 SV=1	Stat2	Up	105.42
Q9WVL6	Exostosin-like 3 OS=Mus musculus OX=10090 GN=Extl3 PE=1 SV=2	Extl3	Down	104.47
Q9WVM3	Anaphase-promoting complex subunit 7 OS=Mus musculus OX=10090 GN=Anapc7 PE=1 SV=3	Anapc7	Down	63.02
Q9Z0E6	Guanylate-binding protein 2 OS=Mus musculus OX=10090 GN=Gbp2 PE=1 SV=1	Gbp2	Up	66.739
Q9Z0F8	Disintegrin and metalloproteinase domain-containing protein 17 OS=Mus musculus OX=10090 GN=Adam17 PE=1 SV=3	Adam17	Down	93.055
Q9Z0H1	WD repeat-containing protein 46 OS=Mus musculus OX=10090 GN=Wdr46 PE=2 SV=1	Wdr46	Down	69.047
Q9Z0H4	CUGBP Elav-like family member 2 OS=Mus musculus OX=10090 GN=Celf2 PE=1 SV=1	Celf2	Down	54.27
Q9Z0H7	B-cell lymphoma/leukemia 10 OS=Mus musculus OX=10090 GN=Bcl10 PE=1 SV=1	Bcl10	Down	25.948
Q9Z0L1	Sphingosine 1-phosphate receptor 4 OS=Mus musculus OX=10090 GN=S1pr4 PE=2 SV=1	S1pr4	Down	42.262
Q9Z0L8	Gamma-glutamyl hydrolase OS=Mus musculus OX=10090 GN=Ggh PE=1 SV=2	Ggh	Up	35.469
Q9Z0M5	Lysosomal acid lipase/cholesteryl ester hydrolase OS=Mus musculus OX=10090 GN=Lipa PE=1 SV=2	Lipa	Up	45.325
Q9Z0P5	Twinfilin-2 OS=Mus musculus OX=10090 GN=Twf2 PE=1 SV=1	Twf2	Up	39.47
Q9Z0S1	3'(2'),5'-bisphosphate nucleotidase 1 OS=Mus musculus OX=10090 GN=Bpnt1 PE=1 SV=2	Bpnt1	Up	33.196
Q9Z0W3	Nuclear pore complex protein Nup160 OS=Mus musculus OX=10090 GN=Nup160 PE=1 SV=2	Nup160	Up	158.23
Q9Z0X1	Apoptosis-inducing factor 1, mitochondrial OS=Mus musculus OX=10090 GN=Aifm1 PE=1 SV=1	Aifm1	Up	66.765
Q9Z103	Activity-dependent neuroprotector homeobox protein OS=Mus musculus OX=10090 GN=Adnp PE=1 SV=2	Adnp	Down	124.31
Q9Z126	Platelet factor 4 OS=Mus musculus OX=10090 GN=Pf4 PE=1 SV=1	Pf4	Down	11.243
Q9Z127	Large neutral amino acids transporter small subunit 1 OS=Mus musculus OX=10090 GN=Slc7a5 PE=1 SV=2	Slc7a5	Down	55.872
Q9Z130	Heterogeneous nuclear ribonucleoprotein D-like OS=Mus musculus OX=10090 GN=Hnrnpdl PE=1 SV=1	Hnrnpdl	Down	33.558
Q9Z148	Histone-lysine N-methyltransferase EHMT2 OS=Mus musculus OX=10090 GN=Ehmt2 PE=1 SV=2	Ehmt2	Down	138.04
Q9Z160	Conserved oligomeric Golgi complex subunit 1 OS=Mus musculus OX=10090 GN=Cog1 PE=1 SV=3	Cog1	Up	109.05
Q9Z172	Small ubiquitin-related modifier 3 OS=Mus musculus OX=10090 GN=Sumo3 PE=1 SV=1	Sumo3	Down	12.43
Q9Z1G3	V-type proton ATPase subunit C 1 OS=Mus musculus OX=10090 GN=Atp6v1c1 PE=1 SV=4	Atp6v1c1	Up	43.887
Q9Z1K5	E3 ubiquitin-protein ligase ARIH1 OS=Mus musculus OX=10090 GN=Arih1 PE=1 SV=3	Arih1	Down	64.016
Q9Z1P6	NADH dehydrogenase [ubiquinone] 1 alpha subcomplex subunit 7 OS=Mus musculus OX=10090 GN=Ndufa7 PE=1 SV=3	Ndufa7	Down	12.575
Q9Z1Q2	Phosphatidylserine lipase ABHD16A OS=Mus musculus OX=10090 GN=Abhd16a PE=1 SV=3	Abhd16a	Down	63.085
Q9Z1Q9	Valine--tRNA ligase OS=Mus musculus OX=10090 GN=Vars1 PE=1 SV=1	Vars1	Down	140.21
Q9Z1R2	Large proline-rich protein BAG6 OS=Mus musculus OX=10090 GN=Bag6 PE=1 SV=1	Bag6	Up	121.04
Q9Z1X4	Interleukin enhancer-binding factor 3 OS=Mus musculus OX=10090 GN=Ilf3 PE=1 SV=2	Ilf3	Down	96.02
Q9Z204	Heterogeneous nuclear ribonucleoproteins C1/C2 OS=Mus musculus OX=10090 GN=Hnrnpc PE=1 SV=1	Hnrnpc	Down	34.384
Q9Z210	Peroxisomal membrane protein 11B OS=Mus musculus OX=10090 GN=Pex11b PE=1 SV=1	Pex11b	Down	28.709
Q9Z2B9	Ribosomal protein S6 kinase alpha-4 OS=Mus musculus OX=10090 GN=Rps6ka4 PE=1 SV=2	Rps6ka4	Up	85.651
Q9Z2D1	Myotubularin-related protein 2 OS=Mus musculus OX=10090 GN=Mtmr2 PE=1 SV=3	Mtmr2	Down	73.231
Q9Z2E1	Methyl-CpG-binding domain protein 2 OS=Mus musculus OX=10090 GN=Mbd2 PE=2 SV=2	Mbd2	Down	43.5
Q9Z2G6	Protein sel-1 homolog 1 OS=Mus musculus OX=10090 GN=Sel1l PE=1 SV=2	Sel1l	Up	88.339
Q9Z2L6	Multiple inositol polyphosphate phosphatase 1 OS=Mus musculus OX=10090 GN=Minpp1 PE=1 SV=3	Minpp1	Up	54.537
Q9Z2P8	Vesicle-associated membrane protein 5 OS=Mus musculus OX=10090 GN=Vamp5 PE=1 SV=1	Vamp5	Down	11.416
Q9Z2X2	26S proteasome non-ATPase regulatory subunit 10 OS=Mus musculus OX=10090 GN=Psmd10 PE=1 SV=3	Psmd10	Down	25.083
Q9Z2Z6	Mitochondrial carnitine/acylcarnitine carrier protein OS=Mus musculus OX=10090 GN=Slc25a20 PE=1 SV=1	Slc25a20	Down	33.026
Q9Z321	DNA topoisomerase 3-beta-1 OS=Mus musculus OX=10090 GN=Top3b PE=1 SV=1	Top3b	Down	96.948
