# Supplementary material for: Targeting a disintegrin and metalloprotease (ADAM) 17-CD122 axis enhances CD8+ T cell effector differentiation and anti-tumor immunity
Source: Signal Transduct Target Ther. 2024 Jun 26;9:152. doi: 10.1038/s41392-024-01873-6 (PMC11199508; doi:10.1038/s41392-024-01873-6)
Supplement: Supplementary file 9 — Dataset 7 [file 41392_2024_1873_MOESM9_ESM.xlsx]

## Sheet: Sheet1
Supplementary data 7. TCR and costimulatory molecules between WT and ADAM17 KO by MS
Protein accession	Protein description	Gene name	KO/WT Ratio
P11942	T-cell surface glycoprotein CD3 gamma chain OS=Mus musculus OX=10090 GN=Cd3g PE=1 SV=1	Cd3g	0.65
P04235	T-cell surface glycoprotein CD3 delta chain OS=Mus musculus OX=10090 GN=Cd3d PE=1 SV=1	Cd3d	0.486
P43404	Tyrosine-protein kinase ZAP-70 OS=Mus musculus OX=10090 GN=Zap70 PE=1 SV=3	Zap70	1.258
P24161	T-cell surface glycoprotein CD3 zeta chain OS=Mus musculus OX=10090 GN=Cd247 PE=1 SV=1	Cd247	1.05
P06240	Proto-oncogene tyrosine-protein kinase LCK OS=Mus musculus OX=10090 GN=Lck PE=1 SV=4	Lck	1.359
O54957	Linker for activation of T-cells family member 1 OS=Mus musculus OX=10090 GN=Lat PE=1 SV=1	Lat	1.256
P13379	T-cell surface glycoprotein CD5 OS=Mus musculus OX=10090 GN=Cd5 PE=1 SV=1	Cd5	0.858
P01849	T-cell receptor alpha chain C region OS=Mus musculus OX=10090 GN=Tcra PE=1 SV=1	Tcra	0.895
P10300	T-cell surface glycoprotein CD8 beta chain OS=Mus musculus OX=10090 GN=Cd8b PE=1 SV=1	Cd8b	1.002
Q61003	T-cell differentiation antigen CD6 OS=Mus musculus OX=10090 GN=Cd6 PE=1 SV=2	Cd6	0.998
P41272	CD27 antigen OS=Mus musculus OX=10090 GN=Cd27 PE=2 SV=1	Cd27	0.579
P31041	T-cell-specific surface glycoprotein CD28 OS=Mus musculus OX=10090 GN=Cd28 PE=1 SV=2	Cd28	0.573
P08920	T-cell surface antigen CD2 OS=Mus musculus OX=10090 GN=Cd2 PE=1 SV=1	Cd2	0.284
Q80WM9	Tumor necrosis factor receptor superfamily member 14 OS=Mus musculus OX=10090 GN=Tnfrsf14 PE=1 SV=1	Tnfrsf14	1.349
O35714	Tumor necrosis factor receptor superfamily member 18 OS=Mus musculus OX=10090 GN=Tnfrsf18 PE=1 SV=1	Tnfrsf18	0.574
Q9QUM4	Signaling lymphocytic activation molecule OS=Mus musculus OX=10090 GN=Slamf1 PE=1 SV=1	Slamf1	1.453
Q18PI6	SLAM family member 5 OS=Mus musculus OX=10090 GN=Cd84 PE=1 SV=1	Cd84	0.902
Q01965	T-lymphocyte surface antigen Ly-9 OS=Mus musculus OX=10090 GN=Ly9 PE=1 SV=2	Ly9	0.841
Q9WVS0	Inducible T-cell costimulator	Icos	undefined
P20334	Tumor necrosis factor receptor superfamily member 9	Tnfrsf9	undefined
Q60846	Tumor necrosis factor receptor superfamily member 8	Tnfrsf8	undefined
P47741	Tumor necrosis factor receptor superfamily member 4	Tnfrsf4	undefined
